# Supplementary material for: An enigma of Malaysia’s low-income young adults: Mediation of financial behaviour on financial well-being and locus of control cohesion
Source: PLoS One. 2023 Jul 13;18(7):e0288204. doi: 10.1371/journal.pone.0288204 (PMC10343140; doi:10.1371/journal.pone.0288204)
Supplement: S1 Data — (XLSX) [file pone.0288204.s001.xlsx]

## Sheet: Sheet1
NewNo	No	Alamat_kod_negeri	ID	I_1_Jantina	I_2_Umur_New	I_3_Bangsa	I_4_Status_perkahwinan	I_6_JenisPemilikanRumah	Ketua_keluarga	I_12_Tahap_pendidikan_tertinggi	I14_a_Pasangan_Jantina	I14_a_Pasangan_Umur	I14_a_Pasangan_Pendidikan	I14_a_Pasangan_Bekerja	II_1_f_Jumlah_Pendapatan_Sebulan_sebelum_Covid	II_1_f_Jumlah_Pendapatan_Sebulan_semasa_Covid	II_2_pendapatan_isi_rumah_kesan_COVID	II_7_Kecukupan_pendapatan	III_E101	III_E102	III_E103	III_E104	III_E105	III_E201	III_E202	III_E203	III_E204	III_E205	III_E301	III_E302	III_E303	III_E304	III_E305	III_E306	III_E307	III_E308	III_E309	III_E310	III_E311	III_E401	III_E402	III_E403	III_E404	III_E405	III_E501	III_E502	III_E503	III_E504	III_E505
323	323	1	Johor132	2	34	1	2	1	2	7	1	34	7	1	4850	4800	3	4	4	4	4	4	3	4	4	3	4	4	4	4	4	4	4	4	2	2	4	4	3	4	4	2	4	4	4	4	4	4	3
1245	1245	10	Selangor140	1	30	3	2	1	2	8	2	26	8	2	4800	4800	2	2	4	4	4	4	4	3	4	2	4	4	4	4	3	2	4	9	4	3	1	2	4	4	3	9	4	3	1	4	3	4	4
1530	1530	10	Selangor425	2	30	1	2	3	2	8	1	30	7	1	3792	4743	1	2	4	4	3	4	3	3	3	3	3	3	3	3	3	3	3	3	2	2	3	3	3	3	3	9	3	3	3	3	3	3	2
1375	1375	10	Selangor270	1	30	1	2	3	1	5	2	27	5	1	4600	4733	1	2	4	4	4	3	4	4	4	9	4	4	9	9	4	4	4	4	3	3	4	4	4	4	4	4	4	4	4	4	4	4	2
2098	529		Selangor688	2	25	1	2	1	2	8	1	30	8	1	4700	4700	2	2	4	9	4	4	9	4	9	9	3	4	9	9	9	4	9	9	9	9	1	9	9	9	9	9	9	9	4	4	3	4	2
874	874	7	P.Pinang324	1	20	1	1	1	2	7		#NULL!			4583	4633	1	5	3	3	3	2	3	3	3	2	3	3	3	3	3	3	3	3	2	2	2	3	2	3	3	2	3	3	3	3	3	3	3
1299	1299	10	Selangor194	1	33	3	2	3	1	7	2	32		2	4500	4633	1	3	3	3	4	4	4	1	1	2	2	2	4	4	4	4	4	4	4	4	4	4	4	4	4	4	4	4	4	4	4	4	4
1437	1437	10	Selangor332	1	23	1	1	3	1	5		#NULL!			5300	4600	3	2	9	9	9	9	4	4	4	9	4	4	9	9	9	3	9	9	9	9	1	9	9	4	3	9	9	4	4	4	4	4	4
517	517	1	Johor326	1	29	1	2	3	1	8	2	29	7	2	4600	4600	2	5	4	4	3	4	4	4	3	3	3	3	3	3	3	3	3	3	3	3	3	3	3	3	3	3	3	3	3	3	3	3	3
158	158	6	Pahang158	1	27	1	2	1	2	5	2	28	5	1	4592	4583	3	1	3	4	3	2	3	3	2	2	3	3	3	3	2	4	3	3	3	1	3	3	3	1	3	1	3	3	3	3	4	4	4
1937	368		Selangor527	2	31	1	2	3	2	5	1	31	7	1	4400	4583	1	2	4	4	4	3	3	4	4	4	3	3	4	4	4	3	3	3	3	3	3	3	3	4	4	4	4	4	3	3	3	4	4
1261	1261	10	Selangor156	2	29	1	2	4	2	8	1	29	8	1	6000	4567	3	5	4	4	4	4	4	4	4	4	4	4	9	9	9	4	9	9	2	9	9	9	9	9	9	9	9	9	4	4	4	4	4
449	449	1	Johor258	1	28	1	2	3	1	6	2	28	7	1	4500	4533	1	5	4	4	4	4	4	4	3	4	4	4	4	3	4	4	4	4	4	3	4	4	4	9	9	9	9	9	4	4	4	4	4
512	512	1	Johor321	1	34	1	2	3	1	8	2	34	5	1	4500	4500	2	3	4	4	3	4	4	4	3	3	3	3	3	4	3	4	4	4	4	4	3	3	3	4	4	3	3	4	3	3	4	4	4
618	618	7	P.Pinang067	1	26	3	1	4	1	9		#NULL!			4500	4500	2	5	4	4	4	4	4	4	4	4	4	4	4	4	4	4	4	4	2	2	2	4	4	4	4	4	4	4	4	4	4	4	4
2056	487		Selangor646	1	32	1	2	3	1	7	2	29	5	1	4500	4500	2	3	3	3	4	4	3	4	4	3	3	4	3	4	4	3	3	4	3	3	2	3	4	3	3	4	3	3	4	4	4	4	4
1355	1355	10	Selangor250	2	34	1	2	1	2	7	1	35	7	1	4500	4500	2	5	4	9	3	3	9	4	4	9	4	4	9	9	9	4	9	9	2	9	9	9	9	4	4	9	4	4	4	4	4	3	2
1939	370		Selangor529	2	30	1	2	3	2	7	1	32	8	1	5350	4483	3	1	4	4	4	4	4	3	3	4	4	4	4	4	4	3	3	3	3	4	4	4	4	3	3	4	4	4	4	3	3	4	4
1945	376		Selangor535	1	27	1	2	3	1	7	2	26	7	1	5050	4442	3	4	3	3	3	3	3	4	4	4	4	4	3	3	3	3	3	3	3	3	3	3	3	3	3	3	3	3	3	3	3	3	3
1388	1388	10	Selangor283	1	26	1	2	3	1	5	2	28	8	1	4300	4433	1	2	4	4	3	2	4	4	4	1	4	4	4	4	4	4	3	9	3	3	1	2	4	3	2	2	4	4	3	4	3	4	4
2020	451		Selangor610	2	30	1	2	1	1	8	1	33	8	1	4300	4383	1	2	4	3	2	9	4	4	4	9	4	4	9	9	4	4	4	4	9	9	9	9	3	9	4	9	4	4	4	4	4	3	4
1309	1309	10	Selangor204	1	35	1	2	3	1	5	2	33	5	2	4200	4333	1	3	4	9	2	3	9	4	4	9	4	4	9	9	9	4	9	9	2	9	9	9	9	4	4	9	4	4	4	4	4	3	2
1305	1305	10	Selangor200	1	30	1	1	3	1	8		#NULL!			4300	4300	2	5	4	4	4	4	3	4	4	9	4	4	9	9	9	4	9	9	9	9	9	9	9	3	3	9	9	3	4	4	4	3	3
412	412	1	Johor221	1	31	1	2	1	1	5	2	31	5	1	4300	4283	3	1	4	4	4	4	4	4	4	4	4	4	4	4	4	4	4	4	4	4	4	4	4	3	3	3	4	4	4	4	4	3	4
1212	1212	10	Selangor107	1	30	1	2	3	1	9	2	29	8	1	4000	4166	1	4	3	3	3	3	3	3	3	3	3	3	3	3	3	3	3	3	2	2	3	3	3	3	3	3	3	3	3	3	3	3	3
156	156	6	Pahang156	1	35	1	2	3	2	5	2	29	5	1	4092	4133	1	3	3	3	3	3	3	4	4	9	4	4	4	4	4	4	3	3	2	2	3	4	4	3	3	4	4	4	4	4	4	4	3
269	269	1	Johor078	2	29	1	2	4	2	6	2	27	7	1	4000	4133	1	3	4	9	3	3	3	4	4	9	4	4	9	9	9	4	9	9	4	9	9	9	9	4	2	2	9	4	4	4	4	4	4
360	360	1	Johor169	2	30	1	2	3	2	4	1	35	5	1	4000	4133	1	2	4	9	9	9	9	4	3	9	3	3	9	9	9	4	9	9	9	9	9	9	9	9	4	9	9	9	4	4	4	4	4
1312	1312	10	Selangor207	2	32	3	2	3	1	7	1	33	5	1	4000	4133	1	1	3	3	4	4	4	1	1	2	2	2	4	4	4	4	4	4	4	4	4	4	4	4	4	4	4	4	4	4	4	4	4
477	477	1	Johor286	2	29	1	2	1	2	8	1	34	7	1	4000	4067	1	5	3	9	2	2	2	3	3	9	3	3	9	4	4	4	9	9	2	3	9	9	3	3	9	9	9	9	4	4	4	4	2
1518	1518	10	Selangor413	1	23	3	1	2	2	9		#NULL!			5033	4033	3	3	4	4	4	4	4	3	3	3	3	3	3	2	3	4	4	4	1	3	2	3	3	4	4	4	4	3	3	3	3	4	2
1411	1411	10	Selangor306	1	26	1	2	3	1	5	2	26	5	1	4033	4000	3	3	4	9	3	3	3	3	3	9	3	3	9	9	3	4	9	9	3	9	9	9	4	3	2	9	4	4	4	4	4	4	4
1552	1552	10	Selangor447	1	25	2	1	3	1	8		#NULL!			4000	4000	2	3	3	9	2	2	2	4	4	4	4	4	9	9	9	3	9	9	9	9	9	9	9	3	9	9	3	3	3	3	3	3	3
215	215	1	Johor024	1	32	1	2	3	1	5	2	36	5	1	4000	4000	2	5	3	3	3	3	3	3	3	3	3	3	9	9	9	3	9	9	9	9	9	9	9	4	4	4	4	2	3	3	9	9	9
506	506	1	Johor315	1	29	1	1	3	1	8		#NULL!			4000	4000	2	5	3	4	4	3	4	3	3	4	4	4	3	3	3	4	4	3	4	3	4	3	4	4	4	4	4	4	3	3	4	3	4
1491	1491	10	Selangor386	1	34	1	2	3	1	5	2	29	5	1	4000	4000	2	2	4	4	4	4	4	4	4	4	4	4	4	4	4	4	4	4	1	1	9	9	4	3	3	3	3	3	4	4	4	3	3
1396	1396	10	Selangor291	1	28	1	2	3	1	8	2	28	8	1	4000	4000	2	2	3	4	4	4	3	4	4	4	4	4	4	4	4	4	4	4	2	3	3	3	4	3	4	3	4	4	4	4	4	4	3
551	551	1	Johor360	1	30	1	2	3	1	8	2	28	8	2	4000	4000	2	3	3	3	3	3	3	4	4	4	4	4	3	3	3	4	4	4	4	4	4	4	4	4	4	4	4	4	3	3	3	3	3
242	242	1	Johor051	2	27	1	2	3	2	8	1	27	8	1	3800	3933	1	3	4	9	4	4	4	4	4	9	4	4	9	9	9	4	9	9	2	9	9	9	9	4	3	2	4	4	4	4	4	4	4
274	274	1	Johor083	1	27	1	2	3	1	8	2	27	8	2	3800	3933	1	3	4	9	3	3	3	4	4	9	4	4	9	9	9	4	9	9	2	2	9	9	9	4	3	2	3	4	4	4	4	3	3
1377	1377	10	Selangor272	1	35	1	2	1	1	7	2	34	7	1	3892	3883	3	2	3	3	2	2	2	4	4	2	3	4	4	2	4	4	4	4	3	3	2	4	4	4	4	2	4	4	4	9	9	4	4
2021	452		Selangor611	1	30	1	2	3	1	7	2	29	7	1	4300	3833	3	2	2	2	3	2	3	3	2	2	2	3	2	3	3	3	2	3	2	2	1	2	3	2	2	2	2	3	3	3	3	3	3
1297	1297	10	Selangor192	2	30	1	2	3	1	8	1	32	8	1	3800	3800	2	3	4	9	4	4	4	4	4	9	4	4	9	9	9	4	9	9	1	9	9	9	9	4	4	9	9	9	4	4	4	4	4
1946	377		Selangor536	1	32	1	3	1	1	8		#NULL!			3800	3800	2	3	9	9	9	9	9	9	9	9	9	9	9	9	9	9	9	9	9	9	9	9	9	9	9	9	9	9	4	4	4	4	3
1942	373		Selangor532	1	30	1	1	3	2	8		#NULL!			3800	3800	2	2	9	9	9	9	9	9	9	9	9	9	9	9	9	9	9	9	9	9	9	9	9	9	9	9	9	9	4	4	4	4	3
515	515	1	Johor324	1	30	1	2	3	1	5	2	30	6	1	3700	3783	1	5	4	4	4	4	4	4	4	4	4	4	4	4	4	4	4	4	4	4	4	4	4	4	4	4	4	4	4	4	4	4	4
509	509	1	Johor318	1	26	1	2	3	1	7	2	26	7	1	3600	3733	1	4	4	4	3	3	3	3	3	3	4	4	4	4	4	3	3	4	4	3	3	4	4	3	3	4	4	4	3	3	3	4	4
1924	355	10	Selangor514	2	25	1	2	3	2	8	1	24	8	1	5000	3642	3	2	3	4	4	4	4	4	4	4	4	4	4	4	4	4	4	4	1	1	3	4	3	3	4	4	4	4	4	4	4	4	4
910	910	7	P.Pinang360	1	25	1	1	1	2	5		#NULL!			3583	3633	1	999	3	3	3	2	2	3	3	2	3	3	3	3	3	3	3	3	2	2	3	3	2	3	3	2	3	3	3	3	3	3	3
1400	1400	10	Selangor295	1	30	1	2	3	1	7	2	30	8	2	3500	3633	1	2	3	3	3	2	3	3	3	3	3	3	3	3	3	4	4	4	2	2	4	4	4	3	3	3	3	3	3	3	3	3	3
1923	354	10	Selangor513	1	33	1	2	1	1	6	2	31		2	3600	3600	2	3	4	4	9	9	9	4	4	4	4	4	4	4	4	3	3	3	9	9	3	4	9	3	3	9	3	3	4	4	4	3	2
1385	1385	10	Selangor280	1	34	1	2	3	2	6	2	34	8	2	3500	3583	1	3	4	9	4	3	3	4	4	9	4	4	9	9	4	4	9	9	3	9	9	9	4	3	3	9	4	4	4	4	4	4	4
1444	1444	10	Selangor339	1	35	1	2	3	1	7	2	30	7	1	4500	3567	3	2	4	9	4	4	4	4	4	9	4	4	9	9	9	4	9	9	9	9	9	9	9	4	4	4	4	4	4	4	4	4	2
1211	1211	10	Selangor106	2	33	1	1	4	1	8		#NULL!			3500	3542	1	2	3	4	4	4	3	4	4	4	4	4	4	4	4	4	4	4	1	2	3	3	3	3	3	3	3	3	4	4	4	4	4
1596	27	13	Sarawak027	2	25	1	2	1	2	8	1	34	8	1	3400	3533	1	3	4	4	4	4	4	4	4	9	4	4	4	4	4	4	4	4	9	4	4	4	9	4	4	9	4	4	4	4	4	4	3
1419	1419	10	Selangor314	1	35	1	2	3	1	6	2	33	2	2	3500	3500	2	5	3	9	4	4	3	4	4	9	4	3	9	9	9	3	9	9	3	9	2	9	9	3	3	4	4	3	4	4	4	4	4
413	413	1	Johor222	1	22	1	2	3	1	4	2	23	5	1	2700	3483	1	2	9	9	9	9	9	9	9	9	9	9	9	9	9	9	9	9	9	9	9	9	9	9	9	9	9	9	9	9	9	9	9
491	491	1	Johor300	1	29	1	2	2	1	7	2	30	5	2	3392	3433	1	3	4	4	4	4	4	4	4	4	4	4	4	4	4	4	4	4	4	4	4	4	4	4	4	4	4	4	4	4	4	3	3
500	500	1	Johor309	1	32	1	2	1	1	5	2	31	8	1	3620	3403	3	5	4	4	3	3	1	4	4	3	4	4	4	4	4	4	4	4	1	2	3	3	2	3	3	4	3	2	4	4	4	3	3
1133	1133	10	Selangor028	2	32	1	2	3	2	5	1	42	7	1	4200	3333	3	3	3	4	3	3	4	4	4	3	3	4	4	4	4	4	4	4	1	9	3	3	3	3	3	9	9	9	3	3	3	3	2
1629	60	13	Sarawak060	1	35	1	2	1	1	5	2	32	5	1	3292	3333	1	2	4	4	4	4	4	4	4	4	4	4	4	4	4	4	4	4	1	1	4	4	4	4	4	4	4	4	4	4	4	4	4
489	489	1	Johor298	1	32	1	2	2	1	7	2	28	8	2	3250	3333	1	3	4	9	9	9	9	4	3	9	9	9	9	9	9	3	9	9	2	9	9	9	9	9	9	9	9	9	4	4	4	3	2
447	447	1	Johor256	1	35	1	2	1	1	5	2	29	5	1	6000	3300	3	2	4	9	9	9	9	9	9	9	9	9	9	9	9	4	4	9	9	9	9	9	9	9	9	9	9	9	4	3	4	4	4
487	487	1	Johor296	1	35	1	2	2	1	5	2	35	5	2	3200	3283	1	3	4	4	2	2	2	4	3	1	3	3	2	3	3	3	3	2	3	2	2	3	2	3	3	2	2	2	3	3	3	3	3
14	14	6	Pahang014	2	33	1	2	2	2	6	1	33	5	1	6100	3233	3	4	3	4	3	3	3	4	4	4	4	4	4	4	4	3	3	3	3	2	3	3	3	3	3	2	3	3	3	4	4	3	2
481	481	1	Johor290	1	34	1	2	2	1	5	2	29	5	2	5100	3233	3	5	4	4	3	3	2	4	4	3	3	4	4	3	4	3	4	3	2	3	3	4	4	4	3	3	4	4	3	4	4	3	3
1476	1476	10	Selangor371	1	32	1	2	1	1	6	2	30	5	2	3200	3225	1	3	3	3	3	3	3	4	4	4	4	4	4	4	4	4	4	4	1	9	9	2	9	4	4	4	4	4	4	4	4	4	4
198	198	1	Johor007	1	31	1	2	1	1	4	2	22	4	1	3650	3183	3	3	4	4	4	4	4	4	3	9	4	4	9	9	9	4	9	9	3	9	9	9	9	4	3	3	4	4	4	4	4	4	9
466	466	1	Johor275	1	29	1	2	3	1	5	2	29	5	2	3500	3133	3	3	3	9	9	9	9	3	9	9	9	9	9	9	9	3	9	9	9	9	9	9	9	9	9	9	9	9	3	3	3	3	3
1021	1021		Sabah091	1	31	4	2	2	1	5	2	29	5	2	3500	3133	3	2	4	4	3	3	2	4	4	4	4	4	4	4	4	4	3	4	9	9	9	9	9	3	3	9	9	9	3	3	3	4	4
169	169	6	Pahang169	1	26	1	2	3	1	7	2	26	7	1	3070	3133	1	5	4	4	9	9	9	4	4	9	4	4	9	9	9	4	4	9	1	9	9	9	9	9	3	9	3	3	4	4	4	4	3
382	382	1	Johor191	2	23	5	2	3	2	5	1	26	5	1	3070	3133	1	2	9	9	4	9	4	4	4	9	3	3	9	9	9	4	9	9	1	1	2	9	1	9	4	9	9	2	4	4	4	4	2
321	321	1	Johor130	2	35	1	2	1	2	5	1	35	5	1	3000	3133	1	2	4	4	4	4	4	4	4	4	4	4	4	4	4	4	4	4	4	2	3	3	1	4	3	2	4	3	4	4	4	4	3
239	239	1	Johor048	1	34	1	2	3	1	5	2	29	5	2	3000	3133	1	4	3	4	3	2	3	4	4	3	4	4	3	4	4	4	4	3	3	3	3	3	3	3	3	2	3	3	3	4	4	4	3
1230	1230	10	Selangor125	1	34	1	2	3	1	8	2	33	7	1	3000	3133	1	3	4	4	9	9	4	4	4	9	3	4	4	4	4	4	4	4	3	2	3	4	4	3	3	9	4	4	4	4	4	4	2
124	124	6	Pahang124	1	28	1	2	3	1	5	2	25	5	1	3959	3100	3	3	4	4	4	4	4	4	4	4	4	4	4	4	4	4	4	4	4	4	3	4	3	4	4	4	4	4	4	4	4	4	2
1509	1509	10	Selangor404	1	26	1	1	3	1	8		#NULL!			3000	3067	1	2	4	4	4	4	3	4	4	3	4	4	4	9	4	4	4	3	2	2	2	9	4	3	3	3	3	3	4	4	4	4	2
1566	1566	10	Selangor461	1	29	1	4	1	1	7		#NULL!			3000	3042	1	4	4	4	4	3	4	3	4	3	3	4	3	3	3	4	4	3	1	3	9	3	3	3	3	9	4	4	3	4	4	4	1
1561	1561	10	Selangor456	2	25	1	1	1	1	7		#NULL!			3000	3042	1	5	4	4	3	3	9	3	3	3	4	4	3	3	3	4	4	3	1	2	3	2	1	3	3	3	3	3	3	3	3	4	2
1499	1499	10	Selangor394	1	32	2	2	1	1	7	2	30	8	1	4000	3000	3	1	9	9	9	9	9	9	9	9	9	9	9	9	9	9	9	9	9	9	9	9	9	9	9	9	9	9	9	9	9	9	9
1709	140	13	Sarawak140	2	26	1	2	4	2	5	1	28	4	1	3350	3000	3	2	4	4	4	4	4	4	4	4	4	4	4	4	3	4	3	4	4	3	4	3	4	4	3	4	4	4	4	3	4	4	4
445	445	1	Johor254	2	29	1	2	2	2	5	1	27	5	1	3200	3000	3	3	4	9	9	9	9	4	4	9	9	4	9	9	9	4	9	9	9	9	9	4	4	4	9	9	9	9	4	4	4	4	4
595	595	7	P.Pinang044	1	35	1	2	1	1	7	2	38	7	2	3092	3000	3	2	3	4	4	4	4	3	4	2	4	3	4	3	4	4	4	4	1	2	4	3	4	4	4	4	4	4	3	4	4	4	4
820	820	7	P.Pinang270	2	27	1	2	4	2	5	1	30	5	2	3050	3000	3	3	4	3	4	3	4	4	3	4	3	3	4	3	4	4	3	4	3	3	3	4	4	3	4	3	4	3	4	3	4	3	4
1458	1458	10	Selangor353	2	27	1	1	3	1	7		#NULL!			3000	3000	2	3	4	9	3	3	3	4	4	9	4	4	9	9	9	4	9	9	1	9	9	9	9	9	9	9	9	9	4	4	4	4	4
458	458	1	Johor267	1	30	1	2	3	1	5	2	30	5	2	3000	3000	2	1	3	3	4	4	3	4	4	4	4	4	9	9	9	9	9	9	9	9	9	9	9	9	9	9	9	9	4	4	4	3	3
1997	428	10	Selangor587	1	28	1	2	3	1	5	2	28	5	1	3000	3000	2	1	4	4	4	4	4	4	4	4	4	4	4	4	4	4	4	4	4	4	4	4	1	4	4	4	4	4	4	4	4	4	4
1197	1197	10	Selangor092	1	34	1	2	3	1	5	2	37		2	3000	3000	2	2	3	3	3	3	3	4	4	3	3	3	3	3	2	3	3	3	2	3	3	3	3	3	3	3	4	3	3	3	3	3	3
504	504	1	Johor313	1	30	1	2	3	1	8	2	28	8	2	3000	3000	2	3	3	3	3	3	3	3	3	3	3	3	3	3	3	3	3	3	3	3	3	3	3	3	3	3	3	3	3	3	3	3	3
1498	1498	10	Selangor393	1	30	1	1	4	1	5		#NULL!			3000	3000	2	2	4	4	4	4	4	4	4	4	4	4	4	4	4	4	4	4	4	4	4	4	4	4	4	4	4	4	4	4	4	4	4
2000	431	10	Selangor590	1	24	1	2	3	1	5	2	24	7	1	2000	3000	1	2	4	4	4	3	4	4	4	4	4	4	3	3	3	4	4	3	1	2	1	2	4	4	2	2	4	4	3	4	4	4	4
1075	1075		Sabah145	1	27	4	2	3	1	7	2	27	7	1	1550	2967	1	3	4	4	4	4	4	4	4	4	4	4	3	4	3	3	4	4	4	2	2	4	4	4	4	1	4	2	4	4	4	9	9
439	439	1	Johor248	1	29	1	2	3	1	5	2	29	5	1	2600	2950	1	2	4	3	4	3	4	4	4	4	4	4	3	3	4	3	3	4	4	4	3	3	3	3	3	4	3	4	4	4	3	3	3
1631	62	13	Sarawak062	1	31	1	2	1	1	5	2	32	5	1	2892	2933	1	2	4	3	3	3	4	4	4	4	4	4	3	4	4	4	4	4	1	1	9	3	3	3	4	2	4	4	4	4	4	4	2
1193	1193	10	Selangor088	1	26	1	2	3	1	8	2	26	8	2	2850	2933	1	4	4	9	4	4	3	4	4	4	4	4	9	9	4	4	9	9	1	9	9	9	4	4	3	9	4	4	4	4	4	4	4
2010	441		Selangor600	1	29	1	2	3	1	7	2	28	7	2	2850	2933	1	2	2	2	3	2	3	3	2	2	2	3	2	3	3	3	2	3	2	2	1	2	3	2	2	2	2	3	3	3	3	3	3
1909	340		Selangor499	2	28	1	2	3	1	8	1	29	7	2	5700	2900	3	4	4	4	4	4	3	4	4	3	4	4	4	4	4	4	4	4	1	1	4	3	1	4	4	4	4	4	4	4	4	4	2
1614	45	13	Sarawak045	1	32	2	2	1	1	6	2	32	3	1	2900	2900	2	2	3	3	4	4	3	3	3	3	3	3	4	4	4	4	3	3	4	4	3	3	4	3	3	4	4	4	3	3	4	3	4
1938	369		Selangor528	1	30	1	1	1	1	7		#NULL!			2850	2900	1	2	4	9	9	9	9	3	3	9	9	4	9	9	9	4	9	9	9	9	9	9	9	9	9	9	9	9	4	4	4	4	2
376	376	1	Johor185	2	33	1	2	3	2	6	1	33	5	1	2592	2900	1	2	4	9	9	9	9	4	9	9	9	9	9	9	4	4	4	4	1	1	2	1	1	4	4	1	4	4	4	4	4	9	9
1177	1177	10	Selangor072	2	33	1	2	3	1	7	2	32	7	1	3292	2890	3	5	3	3	3	2	2	4	4	9	3	3	9	9	3	4	4	3	3	9	9	9	3	3	3	9	9	3	3	3	4	4	2
1744	175	SAR	Sarawak175	2	28	1	2	2	2	7	1	29	7	1	2883	2883	2	1	4	4	4	4	4	4	4	3	4	4	4	4	4	4	4	4	2	3	4	4	4	4	4	4	4	4	4	4	4	4	4
1208	1208	10	Selangor103	1	35	3	2	1	1	5	2	35	5	1	2800	2883	1	4	4	4	4	4	4	4	4	4	4	4	4	4	4	3	3	3	3	2	2	2	3	3	3	3	3	3	4	4	4	4	3
436	436	1	Johor245	2	29	1	2	1	1	5	1	31			3020	2867	3	2	9	9	9	9	9	9	9	9	9	9	9	9	9	4	3	3	3	4	4	4	4	9	9	9	9	9	3	3	4	4	3
1539	1539	10	Selangor434	1	25	1	1	3	1	8		#NULL!			2800	2867	1	3	3	9	3	3	3	3	3	9	3	4	9	3	3	3	9	9	3	9	2	9	9	2	2	2	2	3	3	3	4	4	3
1255	1255	10	Selangor150	2	35	1	2	3	1	7	1	39	7	1	4400	2850	3	5	4	4	3	3	3	4	4	3	4	3	4	4	4	4	4	4	1	2	2	4	3	4	4	2	4	3	4	4	4	4	3
2096	527		Selangor686	1	23	1	1	3	1	8		#NULL!			2850	2850	2	3	9	9	9	9	9	9	9	9	9	9	9	9	9	9	9	9	9	9	9	9	9	9	9	9	9	9	4	4	4	2	2
2099	530		Selangor689	1	23	1	1	3	1	8		#NULL!			2850	2850	2	3	9	9	9	9	9	9	9	9	9	9	9	9	9	9	9	9	9	9	9	9	9	9	9	9	9	9	4	4	4	2	2
411	411	1	Johor220	1	32	1	2	2	1	7	2	29	5	2	3670	2833	3	2	4	4	4	4	4	4	4	4	4	4	4	3	4	4	4	3	4	4	3	4	4	4	4	3	1	3	3	3	4	4	4
170	170	6	Pahang170	1	35	1	2	3	1	5	2	32	5	1	2792	2833	1	3	4	9	9	9	9	4	3	9	3	4	9	9	9	9	9	9	9	9	9	9	9	9	9	9	4	4	4	4	4	4	2
1516	1516	10	Selangor411	1	30	1	2	1	1	5	2	25	8	2	2892	2800	3	999	3	3	4	4	4	4	4	4	4	4	3	3	3	4	4	4	1	1	4	4	1	4	4	1	4	4	4	4	4	4	4
2025	456		Selangor615	1	26	1	1	3	1	6		#NULL!			2800	2800	2	3	3	9	3	3	3	3	3	9	3	4	9	3	3	3	9	9	3	9	2	9	9	2	2	2	2	3	3	3	4	4	3
2108	539		Selangor698	2	23	3	1	2	1	8		#NULL!			2800	2800	2	3	9	9	9	9	9	9	9	9	9	9	9	9	9	9	9	9	9	9	9	9	9	9	9	9	9	9	4	4	4	4	4
64	64	6	Pahang064	1	35	1	2	3	2	5	2	36	4	1	3692	2783	3	5	4	4	4	3	3	4	4	3	3	4	9	3	3	3	3	9	3	2	9	3	3	3	3	9	3	3	4	4	4	4	4
911	911	7	P.Pinang361	1	22	1	2	1	2	8	2	49	5	1	2700	2783	1	999	3	9	9	9	9	9	9	9	9	9	9	9	9	3	9	9	9	9	9	9	9	2	2	2	9	9	3	3	3	3	4
1251	1251	10	Selangor146	1	24	1	2	3	1	7	2	20	5	1	3450	2767	3	4	3	3	3	3	3	3	3	9	3	3	2	2	2	3	3	3	1	3	3	3	3	2	2	2	2	2	3	3	3	3	3
1602	33	13	Sarawak033	2	29	1	2	2	2	5	1	29	5	1	2700	2700	2	4	4	4	4	9	3	4	4	3	4	4	3	4	4	4	4	2	2	2	3	2	4	4	2	3	3	4	4	4	4	4	2
189	189	6	Pahang189	1	31	1	2	3	2	4	2	29	5	2	4592	2633	3	4	3	4	9	9	3	3	3	3	3	3	3	3	3	3	3	3	2	2	3	3	3	3	3	2	2	2	3	3	3	3	3
2012	443	10	Selangor602	1	32	4	2	3	1	7	2	30	7	1	3800	2633	3	2	2	2	3	2	3	3	2	2	2	3	2	3	3	3	2	3	2	2	1	2	3	2	2	2	2	3	3	3	3	3	3
706	706	7	P.Pinang156	1	31	1	2	1	1	5	2	24	7	2	3000	2633	3	2	4	4	4	4	4	4	4	3	4	4	4	9	9	4	9	9	4	9	9	9	4	4	4	9	4	9	4	4	4	4	4
704	704	7	P.Pinang154	1	32	1	2	3	1	5	2	31	7	2	2692	2633	3	4	4	4	4	3	3	4	4	4	4	4	4	4	4	4	4	4	3	2	3	3	3	3	3	3	3	3	4	4	4	4	3
1449	1449	10	Selangor344	1	32	1	2	3	1	7	2	32	7	2	2592	2633	1	1	3	9	2	2	3	4	4	9	9	9	9	9	9	3	9	9	1	9	2	9	9	3	2	1	9	4	4	4	4	3	3
1293	1293	10	Selangor188	2	30	3	2	3	2	3	1	33		1	2500	2633	1	1	4	4	4	9	9	1	1	2	2	2	9	9	9	4	9	9	9	9	9	9	9	9	9	9	9	9	4	4	4	4	4
1020	1020		Sabah090	2	34	6	2	1	2	7	1	39	6	1	2283	2633	1	2	3	3	3	3	3	3	3	3	3	3	3	3	3	3	3	3	3	3	3	3	3	3	3	3	3	3	3	3	3	3	3
273	273	1	Johor082	2	29	1	2	4	2	5	1	28	5	1	2000	2633	1	2	4	9	4	4	4	4	4	9	4	4	9	9	9	4	9	9	2	9	3	9	9	3	3	3	3	3	4	3	4	4	4
1356	1356	10	Selangor251	1	33	1	3	1	1	7		#NULL!			2000	2633	1	5	4	4	3	4	4	4	4	3	4	4	4	4	3	4	4	3	1	2	2	4	4	4	4	4	4	4	4	3	4	4	3
23	23	6	Pahang023	1	30	1	2	3	1	5	2	35	6	1	1800	2633	1	5	3	3	4	3	3	3	3	2	3	3	2	4	4	3	3	3	2	3	3	3	3	3	3	2	3	3	3	3	4	3	3
251	251	1	Johor060	1	22	1	1	4	1	5		#NULL!			3500	2600	3	2	4	9	3	2	3	4	4	9	4	4	9	9	9	4	9	9	3	9	9	9	9	4	9	9	9	9	4	4	4	4	4
1574	5	13	Sarawak005	2	31	1	2	1	2	7	1	31	7	1	2500	2600	1	2	4	3	3	3	3	9	9	9	9	9	9	9	9	4	9	9	1	9	9	9	9	9	9	9	4	4	4	4	4	4	2
620	620	7	P.Pinang069	2	22	1	1	2	1	8		#NULL!			0	2600	1	3	4	4	4	4	4	4	4	4	4	4	4	4	4	4	4	4	2	2	3	3	3	4	4	4	4	4	4	4	4	4	4
2027	458		Selangor617	1	28	1	2	3	1	7	2	26	7	1	4000	2567	3	3	3	9	9	9	3	3	9	9	3	3	9	9	9	3	9	9	9	9	9	9	3	3	3	9	3	3	3	3	3	3	2
2022	453		Selangor612	2	27	1	1	3	1	8		#NULL!			2500	2567	1	3	3	9	4	4	3	3	4	9	3	3	9	4	3	3	9	9	4	9	1	9	9	2	2	2	2	4	4	4	4	4	3
1478	1478	10	Selangor373	1	26	2	1	3	1	6		#NULL!			3058	2558	3	1	4	9	3	3	3	4	4	3	4	4	9	9	9	9	9	9	9	9	9	9	9	9	9	9	9	9	3	3	3	4	4
543	543	1	Johor352	1	23	1	1	4	1	7		#NULL!			2592	2542	3	2	4	4	4	4	4	4	4	4	4	4	3	3	3	4	4	4	4	4	4	4	4	3	3	3	3	3	4	4	4	4	4
2017	448		Selangor607	2	29	1	3	3	1	7		#NULL!			2500	2542	1	2	9	9	9	9	9	9	9	9	9	9	9	9	9	3	9	9	9	9	9	9	3	9	3	9	3	3	4	4	4	4	3
904	904	7	P.Pinang354	2	22	1	2	3	2	5	1	31			3483	2533	3	5	3	9	9	9	9	3	3	9	3	3	9	9	9	3	9	9	9	9	9	9	9	9	9	9	9	9	3	3	3	3	3
1617	48	13	Sarawak048	1	34	2	2	3	1	5	2	35	5	1	3400	2533	3	2	4	4	4	4	4	3	4	3	4	4	2	4	4	4	4	4	3	2	3	3	4	3	3	9	4	4	4	4	4	4	3
906	906	7	P.Pinang356	1	30	1	2	3	1	5	2	55	5	1	2850	2533	3	5	3	3	3	4	3	3	4	4	4	3	4	4	3	4	4	3	3	4	4	3	4	3	3	4	3	4	4	4	4	3	3
861	861	7	P.Pinang311	1	34	3	1	1	1	5		#NULL!			2483	2533	1	5	3	9	9	9	9	9	9	9	9	9	9	9	9	3	9	9	9	9	9	9	9	9	9	9	9	9	3	3	3	3	2
1421	1421	10	Selangor316	2	34	1	2	3	1	5	1	34	5	1	3000	2500	3	5	3	3	4	4	3	4	4	3	4	3	3	4	4	3	3	4	3	2	2	3	4	3	3	4	4	3	4	4	4	4	4
1131	1131	10	Selangor026	2	34	1	2	3	2	5	1	31	5	1	2592	2500	3	1	3	3	3	3	3	3	3	3	3	3	3	3	3	3	3	3	9	2	3	3	3	3	3	3	3	3	3	3	3	3	3
217	217	1	Johor026	2	26	1	1	4	2	7		#NULL!			2500	2500	2	2	4	9	4	4	9	4	4	9	4	4	9	9	9	4	9	9	9	9	9	9	9	9	9	9	9	9	9	9	9	9	9
2105	536		Selangor695	1	26	1	1	1	2	8		#NULL!			2500	2500	2	3	4	9	3	4	4	4	9	9	4	4	9	9	9	4	9	9	9	9	2	9	9	9	9	9	9	9	4	3	3	4	2
2104	535		Selangor694	2	25	1	1	2	1	8		#NULL!			2500	2500	2	2	4	9	4	3	4	4	9	9	4	4	9	9	9	3	9	9	9	9	9	9	9	4	9	9	9	9	4	4	4	4	3
1941	372		Selangor531	2	31	1	3	3	2	8		#NULL!			2500	2500	2	2	9	9	9	9	9	9	9	9	9	9	9	9	9	9	9	9	9	9	9	9	9	9	9	9	9	9	4	4	4	4	3
521	521	1	Johor330	1	31	1	2	3	1	7	2	25	3	2	2500	2500	2	2	4	4	4	4	4	4	4	9	4	4	4	4	4	4	4	9	9	9	9	9	9	1	3	9	4	4	4	4	4	3	3
1493	1493	10	Selangor388	2	30	1	1	1	1	7		#NULL!			2500	2500	2	2	4	4	4	4	4	4	4	4	4	4	4	4	4	4	9	9	2	9	9	9	9	4	4	9	9	9	4	4	4	4	4
668	668	7	P.Pinang118	1	28	3	1	1	1	7		#NULL!			2500	2500	2	2	4	4	4	4	4	9	9	9	9	9	9	9	9	3	9	9	9	9	3	9	9	4	4	9	9	4	4	4	4	4	4
2066	497		Selangor656	1	30	1	1	3	1	7		#NULL!			2000	2500	1	3	1	2	1	3	4	3	3	3	2	4	2	3	3	2	3	3	3	2	1	4	9	2	1	3	2	4	4	3	2	2	3
229	229	1	Johor038	1	31	1	1	3	1	7		#NULL!			0	2467	1	5	3	3	3	3	3	3	3	3	3	3	3	3	3	3	3	3	3	3	3	3	3	3	3	3	3	3	4	4	4	3	2
1027	1027		Sabah097	1	34	6	3	3	1	5		#NULL!			2500	2433	3	3	9	9	9	9	9	3	3	9	9	9	9	9	9	9	3	3	9	9	3	9	9	9	9	9	9	9	3	3	3	3	9
1605	36	13	Sarawak036	2	28	1	1	3	2	8		#NULL!			2000	2433	1	3	4	4	4	4	4	4	4	4	4	4	4	4	9	4	9	9	1	9	9	9	9	4	4	9	4	4	4	4	4	3	4
1743	174		Sarawak174	2	31	5	2	1	2	5	1	32	5	1	3600	2400	3	2	4	4	3	3	4	3	3	3	4	3	3	3	3	4	3	3	3	3	3	3	3	3	3	3	3	3	9	9	4	3	4
213	213	1	Johor022	2	29	1	1	3	1	7		#NULL!			2400	2400	2	5	4	4	4	4	4	4	4	4	4	4	4	4	4	4	4	4	1	1	4	4	4	3	3	4	4	4	4	4	4	4	2
1228	1228	10	Selangor123	1	27	1	1	2	1	8		#NULL!			2400	2400	2	2	4	4	4	4	4	4	4	4	2	4	4	4	4	3	4	4	4	9	3	3	4	4	4	4	4	4	4	4	4	3	3
1704	135	13	Sarawak135	2	34	1	2	1	2	5	1	36	5	1	2400	2390	3	2	4	4	4	4	4	4	4	4	4	4	3	3	3	3	3	3	3	3	4	4	4	3	3	3	3	3	3	3	3	4	3
52	52	6	Pahang052	1	32	1	2	3	2	5	2	34	5	1	3300	2383	3	5	4	4	4	3	4	3	3	4	4	4	3	4	4	4	3	3	3	4	3	4	4	3	3	3	4	3	4	4	4	4	4
442	442	1	Johor251	1	31	1	1	4	1	5		#NULL!			2370	2383	1	2	9	9	9	9	9	9	9	9	9	9	9	9	9	9	9	9	9	9	9	9	9	9	9	9	9	9	4	4	4	4	3
1714	145	13	Sarawak145	2	29	6	2	4	2	7	1	38	7	1	2400	2379	3	1	4	4	3	4	2	4	4	3	3	4	4	4	4	3	4	3	3	3	3	3	9	9	4	3	4	9	4	4	4	2	4
2103	534		Selangor693	1	23	1	1	3	1	8		#NULL!			0	2350	1	3	9	9	9	9	9	9	9	9	9	9	9	9	9	9	9	9	9	9	9	9	9	9	9	9	9	9	9	9	9	9	9
1399	1399	10	Selangor294	1	29	1	2	3	1	6	2	24	7	2	3250	2333	3	2	3	3	3	3	3	3	3	3	3	3	3	3	3	3	3	3	2	3	3	3	3	3	3	3	3	3	3	3	3	3	3
1928	359	10	Selangor518	1	24	1	2	3	1	5	2	34	5	2	2392	2333	3	4	9	9	9	9	9	9	9	9	9	9	9	9	9	9	9	9	9	9	9	9	9	9	9	9	9	9	9	9	9	4	2
247	247	1	Johor056	1	30	1	2	3	1	5	2	29	2	2	2292	2333	1	2	4	9	4	4	3	4	4	9	4	4	9	9	9	4	9	9	3	9	9	9	9	3	3	2	9	4	4	4	4	4	4
1586	17	13	Sarawak017	1	28	1	2	1	1	5	2	29	5	2	2200	2333	1	2	4	9	4	3	3	4	4	3	4	4	3	4	4	4	4	4	3	3	2	2	3	4	3	2	3	3	3	4	4	3	3
1587	18	13	Sarawak018	1	35	3	2	2	1	8	2	34	5	2	2209	2329	1	4	4	3	3	3	3	4	4	2	4	4	9	9	9	3	9	9	2	9	9	9	9	3	3	2	4	4	4	4	4	4	3
1243	1243	10	Selangor138	2	35	1	3	3	1	5		#NULL!			1925	2316	1	3	4	4	4	4	4	4	4	4	4	4	3	4	3	4	4	9	3	3	2	3	4	3	3	3	4	4	4	4	4	3	2
2102	533		Selangor692	1	25	1	1	2	1	8		#NULL!			2300	2300	2	3	4	9	3	4	4	3	9	9	4	3	9	9	9	3	9	9	9	9	2	9	9	9	9	9	9	9	4	4	4	4	2
1934	365	10	Selangor524	1	32	2	1	1	2	5		#NULL!			2600	2283	3	2	3	3	3	3	3	4	4	4	4	4	3	3	3	4	4	4	4	4	4	4	4	4	4	4	4	4	4	4	4	4	4
1019	1019		Sabah089	2	27	4	4	3	2	5		#NULL!			1742	2283	1	2	2	4	3	3	3	3	3	3	3	3	3	3	3	3	4	3	3	3	3	2	3	3	2	2	3	3	4	4	4	3	3
1572	3	13	Sarawak003	1	28	1	1	4	2	5		#NULL!			2200	2267	1	4	4	3	4	3	4	3	4	4	3	4	3	4	4	4	4	3	3	2	3	3	3	4	4	4	4	4	4	4	4	4	3
1234	1234	10	Selangor129	1	21	1	2	3	1	5	2	20		2	2250	2250	2	3	3	4	3	3	3	3	3	3	3	3	3	3	3	3	3	3	9	3	3	3	3	3	3	3	3	3	3	3	3	3	3
16	16	6	Pahang016	2	28	1	1	3	1	7		#NULL!			2200	2242	1	4	4	4	4	3	3	4	3	4	4	4	4	4	4	2	3	3	1	4	1	1	4	3	2	1	4	4	4	4	4	4	3
248	248	1	Johor057	2	18	1	1	4	2	5		#NULL!			2192	2233	1	3	4	9	2	3	3	4	4	9	4	4	9	9	9	4	9	9	3	9	9	9	9	4	3	2	9	4	4	4	4	4	3
889	889	7	P.Pinang339	2	27	1	2	1	2	8	1	31			2133	2233	1	4	3	3	3	3	3	3	3	3	3	3	3	3	3	3	3	3	3	2	2	2	2	3	3	3	3	3	3	3	3	3	3
1571	2	13	Sarawak002	2	30	1	2	1	2	9	1	28	8	1	2100	2233	1	2	3	3	3	3	3	4	4	2	3	3	3	3	3	3	9	9	2	9	9	9	9	3	3	9	3	3	3	3	3	3	2
1026	1026		Sabah096	1	31	4	2	1	1	5	2	31	7	1	1600	2233	1	4	3	4	3	3	3	4	4	3	3	3	9	4	4	4	3	3	9	9	3	3	2	9	2	4	4	9	3	4	4	3	3
1017	1017		Sabah087	1	34	4	2	3	2	6	2	34	4	1	1300	2233	1	4	3	3	3	3	3	4	4	4	3	4	3	4	4	4	4	4	2	3	2	3	3	3	3	3	4	4	3	3	3	3	3
187	187	6	Pahang187	2	31	1	3	3	1	7		#NULL!			2225	2225	2	1	4	4	4	4	4	4	4	4	4	4	4	4	4	4	4	4	4	3	4	4	4	4	4	4	4	4	4	4	4	4	4
1570	1	13	Sarawak001	2	26	1	1	3	1	7		#NULL!			2460	2200	3	5	4	9	4	3	3	4	4	9	4	4	9	9	9	3	9	9	3	9	9	9	9	9	9	9	9	9	4	4	3	4	2
565	565	7	P.Pinang014	1	35	1	2	3	2	4	2	35	4	1	2200	2200	2	3	4	3	3	3	3	3	4	4	4	4	4	3	4	3	3	3	1	2	3	3	4	3	9	9	9	4	4	4	4	3	3
1573	4	13	Sarawak004	1	33	5	1	1	1	9		#NULL!			2200	2200	2	1	4	4	4	4	4	4	4	4	4	4	4	4	4	4	4	3	3	3	3	4	3	4	4	4	4	4	4	4	4	4	3
994	994		Sabah064	2	21	4	2	2	2	3	1	22	1	1	1100	2200	1	2	3	3	3	3	3	4	4	4	4	4	9	9	9	4	9	9	4	9	9	9	3	3	3	9	3	3	3	4	4	3	4
79	79	6	Pahang079	1	28	1	2	3	1	8	2	28	8	2	3000	2183	3	5	4	4	4	3	4	4	4	3	3	4	9	9	4	4	9	9	1	2	3	9	3	9	4	9	4	4	4	4	4	4	4
1390	1390	10	Selangor285	1	33	1	2	3	1	5	2	33		1	2100	2183	1	2	4	4	4	2	4	4	3	1	4	4	3	3	3	4	4	9	3	3	1	1	4	3	2	2	4	3	3	3	3	4	4
1030	1030		Sabah100	1	31	6	1	1	1	8		#NULL!			2537	2167	3	3	4	4	4	4	4	4	4	2	3	4	2	2	2	9	9	9	9	9	9	9	9	9	9	9	9	9	9	9	9	4	1
312	312	1	Johor121	2	28	1	1	4	2	7		#NULL!			4100	2133	3	3	4	9	4	3	3	4	4	9	4	4	9	9	9	4	9	9	3	9	9	9	9	4	4	4	4	4	4	4	4	4	4
924	924	7	P.Pinang374	1	31	1	2	4	2	5	2	58	5	2	3075	2133	3	2	3	3	3	3	3	4	4	3	4	4	3	3	3	4	3	3	3	4	3	4	4	4	4	3	3	4	4	3	4	3	3
243	243	1	Johor052	2	27	1	2	4	2	5	1	27	5	1	3000	2133	3	3	4	9	4	4	3	4	4	9	4	4	9	9	9	4	9	9	2	9	9	9	9	3	2	2	9	4	4	3	4	4	4
283	283	1	Johor092	1	23	1	1	4	1	5		#NULL!			2800	2133	3	2	4	9	9	9	9	4	4	9	4	4	9	9	9	4	9	9	3	9	9	4	9	4	3	9	9	4	4	4	4	4	4
240	240	1	Johor049	1	28	1	2	4	1	5	2	28	5	2	2500	2133	3	3	4	9	4	4	4	4	4	9	4	4	4	4	4	4	9	9	2	9	9	9	9	3	3	3	3	4	3	4	4	4	4
1023	1023		Sabah093	1	30	4	1	2	2	7		#NULL!			2500	2133	3	2	3	3	3	3	3	4	4	3	3	4	3	3	4	4	4	4	1	1	9	3	9	4	4	3	4	4	4	4	4	4	3
126	126	6	Pahang126	1	32	1	2	3	2	5	2	31	5	2	2092	2133	1	5	4	3	4	2	3	3	3	2	3	3	4	4	4	4	4	4	3	1	3	4	4	4	4	2	4	4	4	4	4	4	3
863	863	7	P.Pinang313	1	34	3	2	1	2	5	2	55	5	2	2083	2133	1	2	3	9	3	9	9	2	3	1	2	3	9	9	9	3	9	9	2	9	9	9	9	9	9	9	9	9	3	3	3	3	3
244	244	1	Johor053	1	27	1	2	1	1	7	2	29	6	2	2000	2133	1	3	4	9	3	3	3	4	4	9	4	4	9	9	9	4	9	9	2	9	9	9	9	4	2	2	9	4	4	4	4	4	4
2055	486		Selangor645	1	30	1	2	3	1	5	2	31	5	1	2000	2133	1	2	4	4	3	3	3	3	4	2	2	3	2	4	3	4	1	4	1	2	2	2	3	2	2	2	4	4	3	3	3	4	4
762	762	7	P.Pinang212	1	22	3	1	1	2	5		#NULL!			2000	2133	1	2	3	3	3	3	3	3	3	3	3	3	3	3	3	3	3	3	3	3	3	3	3	3	3	3	3	3	3	3	3	3	3
1712	143	13	Sarawak143	1	32	1	2	4	2	5	2	31	5	2	2300	2130	3	1	4	9	4	4	4	4	4	9	4	4	9	9	9	4	9	9	3	9	4	3	9	4	3	9	9	4	4	4	4	4	3
1175	1175	10	Selangor070	2	32	6	2	1	2	5	1	38	5	1	2100	2100	2	2	3	3	3	2	2	4	4	2	3	3	3	3	3	4	4	4	1	2	2	3	3	3	3	3	3	3	3	3	3	3	3
1710	141	13	Sarawak141	2	23	1	1	4	2	7		#NULL!			2100	2100	2	2	3	2	3	3	4	1	3	2	4	9	3	4	3	9	9	9	9	9	9	9	9	4	4	9	9	9	4	4	4	4	4
1591	22	13	Sarawak022	1	31	2	2	1	1	8	2	31	8	2	2100	2100	2	2	4	4	2	3	1	4	3	3	4	4	3	3	3	3	3	3	3	3	3	3	3	3	3	4	4	4	3	3	3	3	3
1402	1402	10	Selangor297	1	31	1	2	3	1	5	2	26	8	2	2100	2100	2	2	3	4	4	4	4	4	4	4	4	4	3	3	4	4	4	4	3	3	4	3	3	3	3	4	3	3	3	3	4	3	3
1936	367		Selangor526	1	23	1	1	2	1	7		#NULL!			2050	2100	1	2	4	9	9	9	9	3	3	9	9	4	9	9	9	4	9	9	9	9	9	9	9	9	9	9	9	9	4	4	4	4	2
1843	274	SAR	Sarawak274	1	35	3	2	2	1	6	2	36	5	2	3083	2083	3	3	3	3	3	3	3	3	3	3	3	3	3	3	3	3	3	3	3	3	3	3	3	3	3	3	3	3	3	3	3	3	3
2026	457		Selangor616	1	35	1	2	3	1	7	2	33	5	2	3000	2083	3	2	4	4	3	2	3	3	3	3	3	3	2	3	3	3	2	3	2	2	1	3	3	2	2	2	2	3	3	3	3	3	3
208	208	1	Johor017	2	35	1	2	3	2	5	1	35	5	1	2800	2083	3	2	3	3	3	3	3	3	3	3	3	3	3	3	3	3	3	3	3	3	3	3	3	3	3	3	3	3	3	3	3	3	3
2050	481		Selangor640	1	35	1	2	3	1	7	2	30	7	1	2800	2083	3	2	3	3	3	2	3	3	2	2	2	3	1	4	4	3	2	3	2	2	1	2	3	2	2	2	4	3	3	3	3	3	3
1387	1387	10	Selangor282	1	28	1	2	3	1	4	2	31	4	2	2092	2083	3	1	3	3	3	3	3	4	3	1	3	3	3	3	3	3	3	9	3	4	2	2	3	2	2	2	3	4	3	3	3	3	4
142	142	6	Pahang142	1	33	1	2	3	1	8	2	31	1	2	2092	2083	3	2	4	4	4	4	4	4	4	4	4	4	4	4	4	4	4	3	9	9	9	4	2	4	4	2	4	4	4	4	4	4	4
1682	113	13	Sarawak113	1	32	1	2	1	2	4	2	32	5	2	2080	2083	1	4	3	3	3	3	3	4	4	4	4	4	4	4	4	4	4	4	4	4	4	4	4	4	4	4	4	4	4	4	4	4	4
1603	34	13	Sarawak034	1	30	1	1	1	1	7		#NULL!			2050	2083	1	5	4	9	4	4	4	4	4	4	4	4	3	3	4	4	3	4	1	3	3	3	3	3	3	3	4	4	3	3	3	4	3
513	513	1	Johor322	2	29	1	2	3	1	8	1	29	7	1	2000	2083	1	3	4	4	4	4	4	4	4	4	4	4	3	3	3	4	3	4	3	4	3	3	3	4	3	4	4	4	3	3	3	4	4
1723	154		Sarawak154	2	28	5	1	1	2	8		#NULL!			2000	2067	1	1	4	4	4	4	4	4	4	4	4	4	4	4	4	4	4	4	4	1	3	1	4	4	4	4	4	4	1	3	4	1	4
1063	1063		Sabah133	1	26	6	1	3	1	8		#NULL!			2000	2067	1	3	4	9	4	2	4	4	4	9	3	3	9	9	9	4	9	9	3	9	2	9	9	3	3	9	9	4	4	4	4	4	4
1064	1064		Sabah134	1	26	6	1	3	1	8		#NULL!			2000	2067	1	3	4	9	4	4	4	4	4	9	3	3	9	9	9	3	9	9	1	9	1	9	9	4	3	9	9	3	4	4	4	4	4
1604	35	13	Sarawak035	1	28	1	1	3	1	7		#NULL!			1533	2067	1	5	3	9	3	3	3	3	3	9	3	3	9	9	9	3	3	9	2	9	2	9	9	3	3	9	9	3	4	4	4	3	2
1172	1172	10	Selangor067	2	27	1	2	3	2	5	1	31	5	1	3500	2050	3	2	3	9	3	2	2	4	3	9	3	3	9	9	9	4	9	9	3	9	9	9	2	2	3	9	3	3	3	3	3	3	3
415	415	1	Johor224	2	33	1	1	2	1	5		#NULL!			2470	2042	3	2	4	4	4	3	4	3	3	4	4	4	4	3	4	4	4	3	4	4	4	4	4	4	4	1	1	1	4	4	4	4	3
434	434	1	Johor243	1	24	2	1	4	2	5		#NULL!			2292	2042	3	2	3	4	3	4	3	3	3	3	4	4	3	3	4	3	3	4	4	4	3	3	3	3	4	4	3	3	3	3	4	4	3
1657	88	13	Sarawak088	2	31	1	1	4	1	5		#NULL!			2050	2042	3	5	4	9	4	9	9	4	9	9	9	4	9	9	9	4	9	9	9	9	9	9	9	4	4	9	4	4	4	4	4	4	4
1224	1224	10	Selangor119	2	24	1	1	1	1	7		#NULL!			2000	2042	1	4	4	4	4	4	4	4	4	4	4	4	4	4	4	4	4	4	4	4	4	4	4	4	4	4	4	4	4	4	4	4	4
1203	1203	10	Selangor098	2	24	3	1	1	1	5		#NULL!			2000	2042	1	4	4	4	4	4	4	4	4	4	4	4	4	4	4	3	3	3	1	1	2	3	3	3	3	3	3	3	4	4	4	4	2
990	990		Sabah060	1	27	4	2	2	1	7	2	27	8	2	3000	2033	3	5	4	3	4	9	3	3	3	9	3	3	9	9	9	4	9	9	1	9	9	9	3	3	3	9	4	4	4	4	4	4	4
875	875	7	P.Pinang325	1	27	1	2	3	1	5	2	27	5	1	2500	2033	3	2	3	9	9	9	9	3	3	9	9	9	9	9	9	3	9	9	9	9	9	9	9	9	9	9	9	9	3	3	3	3	3
1590	21	13	Sarawak021	2	24	1	1	3	1	8		#NULL!			0	2028	1	3	4	9	3	4	3	4	4	9	4	4	9	9	9	4	9	9	1	9	2	9	9	4	4	9	9	3	4	4	4	3	4
1534	1534	10	Selangor429	1	29	1	2	3	1	7	2	29	7	1	4400	2000	3	2	2	2	3	2	3	3	2	2	2	3	2	3	3	3	2	3	2	2	1	2	3	3	2	2	4	3	3	3	3	3	3
2032	463		Selangor622	1	29	1	1	3	1	7		#NULL!			4000	2000	3	3	4	3	3	3	4	4	4	3	3	4	4	3	4	4	4	3	1	1	3	3	4	4	4	3	3	3	4	4	4	4	2
212	212	1	Johor021	2	25	2	1	4	2	6		#NULL!			3500	2000	3	3	4	4	3	4	3	4	4	3	4	3	4	4	4	4	4	4	1	1	2	3	3	4	4	2	4	4	4	4	4	4	2
1213	1213	10	Selangor108	2	23	1	1	3	1	8		#NULL!			3000	2000	3	4	4	9	9	4	4	4	3	4	4	4	3	4	4	4	4	4	1	4	3	4	3	4	4	4	4	9	9	9	9	4	3
1523	1523	10	Selangor418	2	28	1	1	3	1	9		#NULL!			2533	2000	3	4	4	4	4	4	4	4	3	3	3	4	4	3	3	4	4	3	1	1	3	3	1	4	4	3	4	4	3	4	4	4	2
410	410	1	Johor219	1	34	1	3	4	2	5		#NULL!			2400	2000	3	1	9	9	9	9	9	9	9	9	9	9	9	9	9	9	9	9	9	9	9	9	9	9	9	9	9	9	9	9	9	9	9
923	923	7	P.Pinang373	2	27	1	2	3	2	5	1	26	5	2	2050	2000	3	2	3	3	3	4	4	3	3	4	4	4	3	3	3	4	4	4	4	3	4	4	4	4	3	3	3	3	4	4	4	3	3
724	724	7	P.Pinang174	2	32	1	2	3	2	7	1	32	6	1	2050	2000	3	2	3	3	3	4	3	3	4	4	4	3	3	3	3	4	3	4	3	3	4	4	4	3	3	4	4	4	3	4	4	3	3
811	811	7	P.Pinang261	1	35	1	2	3	1	7	2	35	5	2	2050	2000	3	2	3	4	4	4	3	4	4	3	4	4	3	4	3	4	4	4	3	3	4	3	3	4	3	4	4	3	4	3	4	4	4
454	454	1	Johor263	1	35	1	2	1	1	6	2	35	5	2	2000	2000	2	2	4	4	4	4	4	4	4	4	4	4	4	4	4	4	4	4	4	4	4	4	4	4	4	4	4	4	4	4	4	4	3
2107	538		Selangor697	2	25	1	1	1	2	6		#NULL!			2000	2000	2	3	4	4	4	4	4	4	9	9	4	4	9	9	9	9	9	9	9	9	9	9	9	3	3	9	9	3	4	4	4	4	2
498	498	1	Johor307	1	26	1	2	3	1	7	2	28	6	2	2000	2000	2	3	4	4	4	4	4	4	4	4	4	4	4	4	4	4	4	4	4	4	4	4	4	4	4	4	4	4	4	4	4	4	4
767	767	7	P.Pinang217	2	19	3	1	1	2	4		#NULL!			2000	2000	2	2	3	3	3	3	3	3	3	3	3	3	3	3	3	3	3	3	3	3	3	3	3	3	3	3	3	3	3	3	3	3	3
554	554	7	P.Pinang003	1	27	1	2	3	1	5	2	27	7	2	2000	2000	2	2	4	3	4	3	4	3	4	3	4	4	3	4	4	9	4	4	2	2	4	4	3	4	3	4	3	3	3	3	3	4	3
1667	98	13	Sarawak098	1	35	4	2	1	1	8	2	35	7	2	2000	2000	2	2	1	1	1	2	2	1	1	1	1	1	4	4	4	4	4	4	9	9	3	3	3	3	3	3	3	3	4	4	4	3	3
441	441	1	Johor250	1	31	1	2	3	1	4	2	31	5	2	2392	1983	3	2	4	3	4	4	4	3	3	4	4	4	4	4	4	4	4	4	3	3	4	4	4	1	1	1	2	4	4	4	4	4	4
1830	261	SAR	Sarawak261	1	20	1	1	2	2	5		#NULL!			1983	1983	2	2	3	3	3	3	3	3	3	3	3	3	3	3	3	3	3	3	3	3	3	3	3	3	3	3	3	3	3	3	3	3	3
1748	179	SAR	Sarawak179	1	29	1	2	3	1	6	2	26		2	1600	1983	1	4	4	4	4	4	4	4	4	3	4	4	4	4	4	4	4	4	2	3	4	4	4	4	4	4	4	4	4	4	4	4	4
81	81	6	Pahang081	1	31	1	2	3	1	11	2	31	6	2	3592	1965	3	5	3	4	3	3	3	4	4	4	4	4	4	3	4	4	4	4	1	3	3	3	4	4	4	9	4	4	4	4	4	4	4
218	218	1	Johor027	1	26	5	1	1	1	5		#NULL!			3200	1965	3	2	4	4	4	4	4	4	4	4	4	4	4	9	9	9	9	9	9	9	9	9	9	4	4	4	4	4	4	4	4	4	4
250	250	1	Johor059	1	21	1	1	4	2	5		#NULL!			3200	1965	3	3	4	4	4	4	3	4	4	4	4	4	9	9	9	9	9	9	9	9	9	9	9	9	9	9	9	9	9	9	9	4	4
204	204	1	Johor013	1	35	1	2	3	1	5	2	34	5	2	3192	1965	3	3	4	4	4	4	4	4	4	4	4	4	4	4	4	4	4	4	4	4	4	3	2	4	4	4	4	4	4	4	4	4	4
1383	1383	10	Selangor278	1	32	1	2	3	1	5	2	39		1	3070	1965	3	1	4	4	4	4	4	4	4	4	3	4	4	4	4	4	4	4	3	2	9	4	4	4	4	1	4	4	4	4	4	4	4
194	194	1	Johor003	2	21	1	2	1	2	4	1	32	4	1	3050	1965	3	3	4	4	4	4	4	4	4	9	4	4	9	9	9	4	9	9	3	9	9	9	9	3	3	9	4	4	4	4	4	4	9
1386	1386	10	Selangor281	1	29	1	2	3	1	5	2	22		2	2500	1965	3	2	4	4	4	4	4	4	4	4	4	4	4	9	3	3	3	3	2	3	3	3	3	3	3	3	3	3	3	3	3	3	3
1426	1426	10	Selangor321	1	34	1	2	1	1	3	2	33	4	2	2500	1965	3	2	4	4	4	4	4	4	4	4	4	4	3	3	3	4	4	4	9	2	2	3	3	4	4	2	4	4	4	4	4	4	3
1532	1532	10	Selangor427	2	26	1	1	3	1	8		#NULL!			2400	1965	3	3	4	9	3	3	3	4	4	9	4	4	9	9	9	9	9	9	9	9	9	9	9	9	9	9	9	9	3	3	3	3	3
798	798	7	P.Pinang248	1	35	1	2	4	1	5	2	35	5	2	2248	1965	3	2	3	4	3	3	4	3	3	3	3	4	3	4	3	4	3	3	4	3	3	3	4	4	3	3	3	4	3	3	4	3	4
1098	1098		Sabah168	2	22	4	2	1	2	5	1	25	5	2	2248	1965	1	2	9	9	9	9	9	9	9	9	9	9	2	3	3	3	3	3	4	2	2	9	4	3	3	3	3	3	3	3	3	4	4
1099	1099		Sabah169	1	25	4	2	1	1	5	2	31			0	1965	1	2	9	9	9	9	9	9	9	9	9	9	9	9	9	4	9	9	4	9	1	9	9	3	3	3	3	3	4	4	4	4	4
1110	1110	10	Selangor005	2	31	1	2	3	1	9	1	37	6	1	0	1965	1	4	9	9	3	9	4	9	9	9	9	4	9	9	9	4	9	9	9	9	9	9	4	4	9	9	9	9	4	4	4	4	2
1589	20	13	Sarawak020	2	26	1	1	1	2	8		#NULL!			1950	1950	2	5	4	4	4	4	4	4	4	4	4	4	9	9	9	4	9	9	1	9	9	9	9	4	4	4	4	1	4	4	4	4	4
1028	1028		Sabah098	2	27	4	2	1	2	6	1	35	7	1	3837	1933	3	3	3	3	4	9	3	3	3	4	3	4	3	4	3	3	3	3	9	4	3	3	3	3	3	3	3	4	9	4	4	3	4
104	104	6	Pahang104	1	31	1	2	2	1	5	2	31	6	2	1984	1933	3	3	3	3	3	3	3	3	3	3	3	3	3	3	3	3	3	3	1	3	3	3	3	3	3	3	3	3	3	3	3	3	3
540	540	1	Johor349	1	33	1	2	3	1	5	2	28	5	2	1892	1933	1	2	3	3	3	3	3	4	4	4	4	4	3	3	3	4	4	4	4	4	4	4	4	4	4	4	4	4	4	4	3	3	4
884	884	7	P.Pinang334	1	22	1	1	1	2	8		#NULL!			1883	1933	1	5	4	4	4	4	4	4	4	9	3	4	2	3	3	4	4	1	1	1	4	4	2	4	2	4	4	4	4	4	4	4	2
1585	16	13	Sarawak016	2	34	1	2	1	2	7	1	34	7	1	1800	1933	1	5	4	4	4	4	4	4	4	3	4	4	4	4	3	4	4	4	3	3	3	3	9	9	9	9	4	4	4	4	4	4	9
1595	26	13	Sarawak026	1	28	1	2	2	1	7	2	26	7	2	1000	1933	1	5	9	3	9	9	9	9	4	9	9	9	9	9	9	9	9	9	9	9	9	9	9	9	9	9	9	9	9	9	9	9	9
1235	1235	10	Selangor130	1	25	1	2	3	1	8	2	25	8	2	3200	1883	3	5	4	9	4	4	4	3	3	3	4	4	4	4	3	4	4	4	1	1	4	4	3	4	3	3	4	4	4	4	4	4	1
597	597	7	P.Pinang046	1	35	1	2	3	1	6	2	31	5	1	1880	1880	2	3	4	4	4	4	4	4	4	4	4	4	3	3	3	3	3	3	2	2	2	3	3	3	3	3	3	3	3	3	3	3	3
1666	97	13	Sarawak097	2	26	1	1	4	1	6		#NULL!			1920	1870	3	3	4	4	4	4	4	4	4	4	4	4	9	9	9	4	4	4	4	4	4	4	3	4	4	3	3	3	4	4	4	4	4
1576	7	13	Sarawak007	1	26	1	2	4	1	8	2	21	7	2	1892	1867	3	5	3	3	3	3	3	4	4	4	4	4	3	3	3	3	3	3	3	3	3	3	3	4	4	3	3	3	4	4	4	4	3
1545	1545	10	Selangor440	1	31	3	3	3	1	7		#NULL!			1800	1867	1	2	3	9	4	4	3	3	3	9	3	3	9	9	9	3	9	9	9	9	9	9	9	9	9	9	9	9	3	3	3	2	3
1185	1185	10	Selangor080	2	30	3	2	1	2	5	1	31	7	1	1883	1850	3	1	3	3	3	3	3	3	3	3	3	3	3	3	3	3	3	3	2	2	2	3	3	2	3	3	3	3	2	2	3	3	3
1674	105	13	Sarawak105	1	32	5	1	3	1	6		#NULL!			1600	1850	1	3	4	9	3	3	3	4	4	9	3	3	9	9	9	3	9	9	1	9	9	9	9	3	3	3	3	3	4	4	4	4	4
1580	11	13	Sarawak011	2	29	1	1	1	1	8		#NULL!			2050	1842	3	2	3	3	3	3	3	3	3	3	3	3	4	4	4	4	4	4	1	1	4	4	4	4	4	4	4	4	4	4	4	4	4
550	550	1	Johor359	2	22	1	1	3	1	6		#NULL!			1892	1842	3	4	3	3	3	3	3	4	4	4	4	4	3	3	3	4	3	4	3	4	3	4	3	4	3	4	3	4	4	4	4	3	3
1258	1258	10	Selangor153	1	24	1	1	3	1	8		#NULL!			1800	1842	1	5	3	3	3	4	4	3	3	3	3	3	3	3	3	3	3	3	3	3	3	3	3	4	3	3	4	4	4	4	4	4	4
1668	99	13	Sarawak099	2	27	5	2	1	2	8	1	31			1400	1842	1	2	4	9	3	3	3	4	4	9	3	3	3	3	3	3	9	9	9	9	3	4	3	3	3	3	3	3	4	4	4	3	3
1531	1531	10	Selangor426	2	31	1	1	3	2	8		#NULL!			1392	1842	1	3	4	3	4	4	4	4	4	3	3	4	4	4	4	4	4	3	9	2	3	3	3	3	4	3	3	3	4	4	4	4	2
1806	237	13	Sarawak237	1	31	1	2	1	1	3	2	32	3	2	1300	1841	1	4	4	4	3	3	3	3	3	9	3	4	3	3	3	4	4	4	3	2	2	3	2	2	2	2	3	3	3	3	3	3	3
260	260	1	Johor069	2	30	1	1	4	1	5		#NULL!			2800	1833	3	3	4	9	3	3	3	4	4	9	4	4	9	9	9	4	9	9	2	9	9	9	9	3	3	3	3	3	4	4	4	4	4
1074	1074		Sabah144	2	27	4	2	2	2	8	1	25	5	2	2492	1833	3	2	3	3	3	3	3	3	3	3	3	3	4	3	3	3	3	3	3	2	3	3	3	3	3	2	3	3	3	3	3	3	3
1670	101	13	Sarawak101	2	27	5	2	2	2	6	1	30	7	1	1900	1833	3	2	3	9	3	3	3	4	4	9	3	3	9	9	9	3	9	9	3	3	3	3	3	4	4	9	3	3	4	4	4	4	4
960	960		Sabah030	1	26	6	1	3	1	11		#NULL!			1700	1833	1	2	4	3	3	3	3	4	4	2	4	4	4	4	4	4	4	4	4	3	2	9	3	3	4	4	4	4	4	4	4	4	4
959	959		Sabah029	1	28	4	2	1	1	5	2	30	1	2	1000	1833	1	5	4	3	3	3	3	4	3	3	4	3	3	3	3	4	4	2	4	2	3	3	4	4	3	1	3	3	4	4	4	3	4
985	985		Sabah055	2	22	4	2	2	2	5	1	22	5	1	800	1833	1	2	4	9	4	4	4	4	4	9	4	4	9	9	9	4	9	9	9	4	2	9	4	4	2	9	9	3	4	4	4	4	4
1592	23	13	Sarawak023	1	27	1	1	1	2	8		#NULL!			1800	1825	1	3	3	3	3	3	3	4	4	4	4	4	3	3	3	3	3	3	3	3	3	3	3	3	3	3	3	3	9	9	9	9	9
1750	181	SAR	Sarawak181	1	26	1	2	2	1	6	2	31			1800	1825	1	4	4	4	4	4	4	4	4	3	4	4	4	4	4	4	4	4	2	3	4	4	4	4	4	4	4	4	4	4	4	4	4
1872	303		Sabah178	2	22	4	2	2	2	5	1	31			800	1808	1	2	4	9	4	4	4	4	4	9	4	4	9	9	9	4	9	9	9	4	2	9	4	4	2	9	9	3	4	4	4	4	4
1260	1260	10	Selangor155	2	29	1	2	3	1	6	1	26	8	2	2470	1800	3	4	3	3	4	4	3	3	3	3	3	3	3	3	3	4	3	3	3	3	3	3	3	3	2	3	3	3	3	3	3	3	3
2075	506		Selangor665	1	22	1	1	4	2	7		#NULL!			2300	1800	3	2	3	3	3	3	3	3	3	3	3	3	3	3	3	2	3	2	2	3	3	9	3	3	3	3	3	3	3	3	3	3	2
1677	108	13	Sarawak108	2	25	1	2	1	1	3	1	37	3	1	1900	1800	3	4	4	4	4	4	4	4	4	4	4	4	4	4	4	4	4	4	4	3	3	3	3	3	3	3	3	3	4	4	4	4	4
723	723	7	P.Pinang173	2	27	1	2	3	2	5	1	27	5	1	1850	1800	3	2	3	3	4	4	4	3	3	3	4	4	3	3	4	4	3	4	4	4	3	4	4	4	3	4	4	4	4	4	4	3	3
1256	1256	10	Selangor151	1	27	1	1	3	1	7		#NULL!			1833	1800	3	5	3	3	3	3	3	3	3	3	3	3	3	3	3	4	4	4	4	4	4	4	4	4	4	4	4	4	4	4	4	4	4
438	438	1	Johor247	2	28	1	3	3	1	5		#NULL!			1800	1800	2	2	4	4	3	4	3	4	4	4	3	4	3	3	4	3	3	4	4	4	4	3	4	3	4	4	4	4	3	3	4	4	3
1142	1142	10	Selangor037	2	23	1	2	1	1	4	1	31			1800	1800	2	4	3	4	9	2	9	1	2	4	9	9	3	3	3	4	3	2	4	3	3	3	3	2	9	2	4	9	4	4	4	1	2
790	790	7	P.Pinang240	1	25	3	1	1	2	5		#NULL!			1800	1800	2	1	3	3	3	3	3	3	3	3	3	3	3	3	3	3	3	3	3	3	3	3	3	3	3	3	3	3	3	3	3	3	3
1231	1231	10	Selangor126	2	23	1	1	1	2	7		#NULL!			1800	1800	2	2	3	1	3	3	3	4	4	3	3	3	3	3	3	3	4	3	1	2	9	3	4	3	2	4	3	3	4	3	4	3	3
2073	504	14	Selangor663	1	23	1	1	4	2	7		#NULL!			1800	1800	2	2	3	3	3	3	3	3	3	3	3	3	3	3	3	4	3	3	2	9	9	9	9	4	3	3	3	3	4	4	4	4	2
1159	1159	10	Selangor054	2	26	1	1	4	1	9		#NULL!			1670	1800	1	3	4	4	3	3	2	4	4	3	3	4	3	3	3	4	3	3	1	3	3	4	3	3	3	2	3	3	4	4	4	3	3
1525	1525	10	Selangor420	2	24	1	1	3	1	8		#NULL!			2800	1767	3	4	4	4	4	4	4	3	4	3	4	4	4	4	4	4	4	4	2	2	3	4	3	4	4	2	4	4	4	4	4	4	3
437	437	1	Johor246	2	22	1	1	4	2	5		#NULL!			1992	1750	3	2	3	3	3	3	3	4	3	3	4	4	9	9	9	3	3	4	4	4	3	4	4	3	3	2	2	3	3	3	4	4	4
1533	1533	10	Selangor428	2	27	1	1	3	1	8		#NULL!			2042	1742	3	2	4	4	4	3	3	3	3	3	4	4	4	4	4	4	4	4	1	9	3	3	4	4	4	3	3	3	4	4	4	3	3
1274	1274	10	Selangor169	1	33	1	3	3	1	3		#NULL!			1700	1742	1	4	4	4	4	4	4	4	4	4	4	4	4	4	4	4	4	4	4	4	4	4	4	4	4	4	4	4	4	4	4	4	4
2015	446		Selangor605	1	30	1	1	3	1	7		#NULL!			1700	1742	1	3	3	9	4	4	3	3	4	9	3	3	9	4	3	3	9	9	4	9	2	9	9	2	2	2	2	4	4	4	4	4	3
1381	1381	10	Selangor276	1	32	1	2	3	1	5	2	27	4	2	1667	1733	1	2	4	4	4	2	4	4	3	1	4	4	3	3	3	4	4	9	3	3	1	1	4	3	2	2	4	3	3	3	3	4	4
988	988		Sabah058	1	21	4	1	3	2	5		#NULL!			2000	1700	3	5	4	3	3	3	3	4	4	9	4	4	9	9	9	3	9	9	3	9	9	9	9	3	3	1	3	3	4	4	4	4	3
510	510	1	Johor319	2	29	1	1	3	1	7		#NULL!			1653	1686	1	4	3	3	3	3	3	3	4	4	3	4	4	4	4	4	4	3	3	4	4	3	3	4	3	3	3	3	3	4	4	4	3
1415	1415	10	Selangor310	1	35	1	1	3	1	5		#NULL!			1600	1667	1	4	3	3	4	4	3	4	4	3	4	3	3	4	4	3	3	4	3	3	2	3	4	3	3	4	4	3	4	4	4	4	4
419	419	1	Johor228	2	29	1	1	4	2	5		#NULL!			1800	1642	3	3	9	9	9	9	9	9	9	9	9	9	9	9	9	9	9	9	9	9	9	9	9	9	9	9	9	9	4	4	4	4	4
877	877	7	P.Pinang327	1	26	1	2	3	1	5	2	27	5	1	3600	1633	3	2	3	9	9	9	9	3	3	9	9	9	9	9	9	3	9	9	9	9	9	9	9	9	9	9	9	9	3	3	3	3	3
1010	1010		Sabah080	1	34	6	2	2	1	5	2	37	3	2	3000	1633	3	2	4	4	3	3	3	4	3	3	3	4	3	3	3	3	3	3	2	2	3	3	4	3	3	3	4	4	3	4	4	3	3
856	856	7	P.Pinang306	2	30	1	2	3	2	5	1	36	5	1	1583	1633	1	2	3	3	2	2	3	3	3	2	2	3	3	3	3	3	3	4	1	1	3	2	3	3	2	2	3	3	4	3	4	3	3
171	171	6	Pahang171	1	33	6	2	3	2	5	2	32	5	2	1570	1633	1	2	4	9	9	9	9	4	4	9	4	4	9	9	9	3	9	9	9	9	9	9	9	9	4	9	9	4	4	4	4	4	3
736	736	7	P.Pinang186	2	27	1	2	3	2	5	1	29	5	1	1550	1633	1	2	4	4	4	4	4	3	3	3	3	3	3	3	3	4	4	4	4	3	3	3	3	3	3	3	3	3	4	4	4	3	3
897	897	7	P.Pinang347	1	30	1	2	3	1	5	2	28		2	1550	1633	1	999	3	3	3	3	4	4	4	4	3	4	4	3	3	3	3	3	3	4	4	4	4	4	4	3	3	3	4	4	4	4	4
808	808	7	P.Pinang258	1	29	1	2	4	1	5	2	29	5	2	1550	1633	1	2	3	4	3	3	4	3	3	3	3	4	4	3	3	3	4	3	3	3	4	3	3	4	3	3	3	4	3	3	3	3	4
928	928	7	P.Pinang378	1	34	3	2	1	1	5	2	58	5	2	1533	1633	1	2	3	3	3	3	3	3	3	3	3	3	3	3	3	3	3	3	3	3	3	3	3	3	3	3	3	3	3	3	3	3	3
530	530	1	Johor339	1	21	1	1	1	1	7		#NULL!			1500	1633	1	2	9	9	9	9	9	9	9	9	9	9	4	4	4	3	3	3	3	4	4	4	4	4	4	4	4	4	3	3	3	4	4
118	118	6	Pahang118	1	21	1	2	3	1	7	2	22	5	2	1500	1633	1	3	3	3	3	3	3	3	3	3	3	3	9	9	9	9	9	9	9	9	9	9	9	9	9	9	3	3	3	3	3	3	3
992	992		Sabah062	2	24	4	1	4	2	5		#NULL!			750	1633	1	5	4	9	3	3	3	3	3	9	9	3	9	9	9	3	9	9	3	9	9	9	9	3	3	9	9	9	3	3	3	3	3
1632	63	13	Sarawak063	1	26	1	1	4	1	3		#NULL!			1600	1629	1	2	9	9	9	9	9	9	9	9	9	9	9	9	9	9	9	9	9	9	9	9	9	9	9	9	9	9	9	9	9	9	9
2072	503	14	Selangor662	1	22	1	1	3	2	7		#NULL!			1600	1600	2	1	4	4	4	3	3	3	3	2	4	4	4	4	4	4	3	3	2	2	3	4	4	3	3	9	4	3	4	4	4	4	3
1581	12	13	Sarawak012	2	28	1	1	3	1	7		#NULL!			1592	1600	1	2	4	9	4	3	3	3	4	3	4	4	9	9	9	4	9	9	3	9	3	9	9	4	4	9	9	9	3	4	4	3	3
416	416	1	Johor225	2	28	1	1	4	1	7		#NULL!			1622	1597	3	2	9	9	9	9	9	9	9	9	9	9	9	9	9	9	9	9	9	9	9	9	9	9	9	9	9	9	9	9	9	9	9
1860	291	SAR	Sarawak291	1	27	1	2	2	1	5	2	27	5	2	2083	1583	3	2	3	3	3	3	3	3	3	3	3	3	3	3	3	3	3	3	3	3	9	9	9	3	3	3	3	3	4	4	4	3	4
1759	190	SAR	Sarawak190	1	35	1	2	1	1	6	2	34	5	2	1783	1583	3	4	4	4	4	4	4	4	4	3	4	4	4	4	4	4	4	4	2	3	4	4	4	4	4	4	4	4	4	4	4	4	4
1634	65	13	Sarawak065	1	30	1	2	2	1	4	2	26	3	2	1200	1583	1	5	3	3	3	3	3	3	3	3	3	3	3	3	3	3	3	3	3	3	3	3	3	3	3	3	3	3	3	3	3	3	3
1522	1522	10	Selangor417	2	27	1	1	3	2	8		#NULL!			2248	1567	1	2	4	9	4	4	4	4	4	9	4	4	9	9	9	4	9	4	3	9	4	4	9	4	4	9	9	4	4	4	4	4	4
1072	1072		Sabah142	1	27	4	1	1	1	6		#NULL!			1529	1567	1	2	4	4	4	4	4	3	4	3	4	4	4	3	4	4	4	4	4	9	2	4	4	4	4	4	4	4	4	4	4	4	3
1870	301		Sabah176	1	26	6	1	2	1	6		#NULL!			1529	1567	1	2	4	4	4	4	4	3	4	3	4	4	4	3	4	4	4	4	4	9	2	4	4	4	4	4	4	4	4	4	4	4	3
1583	14	13	Sarawak014	1	27	1	1	1	2	8		#NULL!			2248	1542	1	5	4	4	4	4	4	4	3	4	3	4	4	4	3	4	3	4	1	1	4	3	4	4	3	3	4	4	3	3	4	4	2
1588	19	13	Sarawak019	1	27	1	1	1	2	8		#NULL!			2050	1542	3	5	4	9	4	4	4	3	3	9	3	4	9	9	9	4	9	9	9	9	4	3	9	3	3	9	4	4	4	4	4	4	2
2023	454		Selangor613	2	33	2	1	3	1	5		#NULL!			1500	1542	1	3	3	9	2	2	2	3	3	9	3	3	9	9	9	3	9	9	2	9	2	9	9	9	9	9	9	9	3	3	3	3	2
905	905	7	P.Pinang355	1	30	1	2	1	1	5	2	27	5	1	2250	1533	3	1	3	3	3	4	4	3	4	4	4	3	4	4	3	4	4	3	4	4	3	3	3	3	3	4	3	4	4	4	4	3	3
1887	318	10	Selangor477	1	27	2	2	3	1	5	2	21	5	2	1892	1533	3	2	4	4	4	4	4	4	4	4	4	4	4	4	4	4	4	4	4	2	3	3	2	4	3	3	3	3	4	4	4	4	4
792	792	7	P.Pinang242	1	34	1	2	1	1	5	2	34	5	2	1400	1533	1	2	3	3	3	3	3	3	3	3	3	3	3	3	3	3	3	3	3	3	3	3	3	3	3	3	3	3	3	3	3	3	3
1615	46	13	Sarawak046	1	30	1	2	2	1	5	2	30	5	2	1292	1533	1	2	4	4	4	4	2	4	4	2	4	4	4	4	4	4	3	4	2	4	2	4	4	1	1	1	4	4	4	4	4	4	4
1253	1253	10	Selangor148	1	28	1	1	3	1	8		#NULL!			3050	1500	3	2	4	4	4	4	4	4	4	4	4	4	4	4	4	4	4	4	4	4	4	4	4	3	3	3	3	3	4	4	4	3	3
1198	1198	10	Selangor093	2	32	1	2	3	1	5	1	35	5	2	2500	1500	3	2	4	4	4	4	3	4	4	3	3	4	3	4	4	4	4	4	2	3	3	3	3	3	3	4	4	3	4	4	4	4	3
1749	180	SAR	Sarawak180	1	31	5	1	3	2	4		#NULL!			1800	1500	3	2	4	4	4	4	4	4	4	3	4	4	4	4	4	4	4	4	2	3	4	4	4	4	4	4	4	4	4	4	4	4	4
722	722	7	P.Pinang172	1	30	1	2	3	2	5	1	30	5	1	1570	1500	3	2	3	3	4	4	4	3	4	3	4	4	4	4	4	3	3	3	3	4	3	4	4	3	3	3	3	3	4	4	4	3	3
837	837	7	P.Pinang287	1	35	1	2	1	1	4	2	35	4	2	1550	1500	3	2	3	3	3	3	3	3	3	3	3	3	3	3	3	3	3	3	3	3	3	3	3	3	3	3	3	3	3	3	3	3	3
141	141	6	Pahang141	1	31	1	1	3	1	4		#NULL!			1500	1500	2	2	3	9	9	9	9	9	9	9	9	9	9	9	9	9	9	9	9	9	9	9	9	9	9	9	9	9	4	4	4	4	4
1597	28	13	Sarawak028	1	26	1	1	1	1	8		#NULL!			1500	1500	2	1	3	9	3	3	3	1	3	9	1	3	9	9	9	4	9	9	9	9	9	9	9	3	3	9	3	3	9	3	9	4	4
1424	1424	10	Selangor319	1	22	1	1	3	1	8		#NULL!			1500	1500	2	3	2	9	3	2	3	3	2	9	4	4	9	9	9	3	2	3	2	2	1	3	2	3	3	3	3	3	3	3	3	3	3
588	588	7	P.Pinang037	1	27	1	2	1	2	7	2	27	6	2	1500	1500	2	3	3	3	3	4	4	4	4	4	3	4	3	4	3	4	3	4	1	2	3	4	3	4	4	4	4	4	4	4	3	4	3
1609	40	13	Sarawak040	2	25	1	1	1	2	8		#NULL!			1500	1500	2	5	4	4	4	3	4	4	4	9	4	4	3	4	3	4	4	4	9	9	9	3	9	4	3	9	4	4	4	4	4	4	2
1947	378		Selangor537	2	18	3	1	3	2	5		#NULL!			0	1500	1	2	9	9	9	9	9	9	9	9	9	9	9	9	9	9	9	9	9	9	9	9	9	9	9	9	9	9	9	9	9	9	9
970	970		Sabah040	1	22	4	1	3	2	5		#NULL!			2100	1467	3	2	3	9	3	2	3	3	2	9	9	9	9	9	9	3	9	9	3	9	9	9	9	3	3	9	9	3	4	4	4	4	4
1015	1015		Sabah085	1	27	6	1	1	2	6		#NULL!			1433	1467	1	2	4	4	4	4	4	4	4	4	4	4	3	3	3	4	4	4	4	4	4	4	4	4	4	4	4	4	4	4	4	4	4
544	544	1	Johor353	1	22	1	1	4	2	7		#NULL!			1492	1442	3	5	4	4	4	4	4	4	4	4	4	4	3	3	3	4	4	4	4	4	4	4	4	3	3	3	3	3	3	3	3	3	3
1625	56	13	Sarawak056	1	32	5	2	3	1	5	2	28	5	2	1397	1438	1	2	3	4	4	4	3	3	3	3	3	4	3	4	4	4	4	4	3	3	9	4	3	3	3	2	4	4	4	4	4	4	4
852	852	7	P.Pinang302	1	30	1	2	1	1	6	2	26	5	2	2283	1433	3	2	3	3	2	2	3	3	3	2	2	3	3	3	3	3	3	3	2	2	3	3	2	3	3	2	2	3	3	3	3	3	3
1018	1018		Sabah088	1	27	4	2	2	1	6	2	26	5	2	2092	1433	3	2	3	9	3	3	3	4	3	4	4	3	9	9	9	4	9	9	9	9	9	9	9	9	3	4	9	4	3	3	4	4	3
1257	1257	10	Selangor152	2	32	1	1	4	2	9		#NULL!			1380	1422	1	2	3	3	3	3	3	3	3	3	3	3	3	3	3	4	4	4	2	2	3	3	3	3	4	3	4	4	4	9	9	3	2
1873	304		Sabah179	2	27	4	2	2	2	1	1	31			1742	1417	3	1	4	9	2	3	3	3	2	9	3	3	9	9	9	3	9	9	4	9	9	9	3	3	3	9	9	9	4	4	4	4	4
429	429	1	Johor238	1	23	1	2	3	1	6	2	23	5	2	2292	1400	3	2	9	9	9	9	9	9	9	9	9	9	9	9	9	9	9	9	9	9	9	9	9	9	9	9	9	9	3	4	4	4	4
1407	1407	10	Selangor302	1	34	1	2	3	1	5	2	35	4	2	1900	1400	3	2	4	4	4	4	4	4	4	2	3	3	4	4	4	4	4	4	3	2	3	4	4	4	3	1	4	4	4	4	4	3	4
1693	124	13	Sarawak124	2	24	5	1	3	1	7		#NULL!			1633	1400	3	2	4	4	4	4	4	3	3	3	3	3	4	4	4	4	4	9	2	9	9	9	9	4	4	4	4	4	4	4	4	4	4
751	751	7	P.Pinang201	2	23	1	2	3	2	7	1	23	7	2	1350	1367	1	2	3	3	3	3	3	4	4	4	4	4	3	3	3	3	3	3	3	3	3	4	4	4	4	4	4	4	3	3	3	3	3
1579	10	13	Sarawak010	2	27	1	1	4	2	7		#NULL!			1300	1367	1	2	4	4	3	3	3	3	4	4	4	4	3	4	3	4	3	4	2	1	4	3	4	4	4	4	3	3	3	4	4	4	4
984	984		Sabah054	1	31	4	2	4	1	5	2	27	5	1	1792	1333	3	2	4	3	3	3	3	4	3	3	4	3	3	3	3	4	4	2	4	2	3	3	4	4	3	1	3	3	4	4	4	4	4
866	866	7	P.Pinang316	1	32	1	2	3	1	5	2	31	5	2	1783	1333	3	2	3	3	3	2	3	3	3	2	2	3	3	3	3	3	3	3	2	2	2	3	2	3	2	2	3	3	3	3	3	3	3
986	986		Sabah056	2	27	4	2	2	2	1	1	29	2	2	1742	1333	3	1	4	9	2	3	3	3	2	9	3	3	9	9	9	3	9	9	4	9	9	9	3	3	3	9	9	9	4	4	4	4	4
879	879	7	P.Pinang329	1	28	1	1	1	2	5		#NULL!			1483	1333	3	2	3	9	9	9	9	3	3	9	2	3	9	9	9	3	9	9	9	9	9	9	9	9	9	9	9	9	4	4	4	3	3
1233	1233	10	Selangor128	1	23	1	2	3	1	5	2	20	5	2	1333	1333	2	2	3	4	9	9	3	4	4	4	4	4	9	9	9	4	3	9	9	9	9	9	9	9	9	9	9	4	3	3	3	4	3
1622	53	13	Sarawak053	1	34	1	2	3	1	5	2	34	5	2	1292	1333	1	1	3	4	4	4	3	4	3	3	3	4	3	3	4	3	2	3	9	9	9	3	4	3	9	9	3	9	4	4	4	4	4
964	964		Sabah034	1	23	4	2	1	1	5	2	23	5	2	1292	1333	1	2	4	9	3	4	9	9	9	9	3	3	9	9	3	4	4	9	9	9	9	9	9	9	9	9	9	9	4	4	4	4	3
1067	1067		Sabah137	2	31	6	4	2	1	3		#NULL!			1292	1333	1	3	4	4	4	4	3	4	4	4	4	4	3	3	3	3	3	3	4	2	2	4	3	3	3	2	3	3	4	4	4	4	4
739	739	7	P.Pinang189	1	31	1	2	4	1	5	2	31	5	1	1267	1333	1	1	3	3	3	3	3	4	4	4	4	4	4	4	4	3	3	3	3	3	3	3	3	4	4	4	4	4	3	3	3	4	4
737	737	7	P.Pinang187	1	31	1	2	4	2	5	2	32	5	1	1250	1333	1	2	3	3	3	3	3	4	4	4	4	4	3	3	3	4	4	4	4	4	4	4	4	3	3	3	3	3	4	4	4	4	4
979	979		Sabah049	1	32	6	2	1	1	4	2	33	1	2	1200	1333	1	2	4	4	4	4	4	4	4	2	4	4	4	4	3	4	4	4	4	3	2	2	4	4	4	2	3	4	3	3	4	4	3
783	783	7	P.Pinang233	1	18	3	2	1	2	5	2	18		2	1200	1333	1	2	3	3	3	3	3	3	3	3	3	3	3	3	3	3	3	3	3	3	3	3	3	3	3	3	3	3	3	3	3	3	3
1578	9	13	Sarawak009	2	23	1	2	2	2	7	2	23	7	1	1100	1333	1	2	3	9	4	3	3	4	9	9	9	9	9	9	9	4	9	9	2	9	9	9	9	9	9	9	9	9	3	4	3	4	4
1724	155		Sarawak155	1	30	1	1	2	2	5		#NULL!			1300	1329	1	1	4	4	4	4	4	4	4	4	4	4	4	4	4	4	4	4	4	4	4	4	4	4	4	4	4	4	4	4	4	4	4
1747	178	SAR	Sarawak178	1	24	1	1	2	2	7		#NULL!			1300	1325	1	2	4	4	4	4	4	4	4	3	4	4	4	4	4	4	4	4	2	3	4	4	4	4	4	4	4	4	4	4	4	4	4
1153	1153	10	Selangor048	2	34	1	2	3	2	5	1	39		1	1600	1300	3	1	4	4	4	4	4	4	4	4	1	4	4	4	4	4	4	4	4	1	1	4	4	4	1	1	1	1	4	4	4	4	4
1069	1069		Sabah139	2	24	4	1	3	2	5		#NULL!			1300	1300	2	2	4	9	3	2	3	4	9	9	9	4	9	9	9	4	9	9	4	9	9	9	9	3	3	9	9	9	3	3	3	3	3
211	211	1	Johor020	2	22	1	1	3	2	6		#NULL!			1300	1300	2	4	4	4	4	4	3	4	4	2	3	4	4	4	4	4	4	4	4	2	3	2	9	3	3	4	4	4	4	4	4	4	3
1606	37	13	Sarawak037	1	27	1	1	3	2	5		#NULL!			1300	1300	2	5	3	4	3	2	4	2	3	3	4	4	4	4	3	4	3	3	2	1	3	3	4	3	3	3	2	2	3	3	3	3	2
1147	1147	10	Selangor042	2	25	1	2	3	2	6	1	26	3	1	1200	1300	1	1	1	1	1	1	4	1	1	1	4	4	4	4	4	4	4	4	3	3	1	1	9	1	2	9	9	9	4	4	4	4	3
1760	191	SAR	Sarawak191	2	29	5	1	1	1	7		#NULL!			1250	1292	1	4	4	4	4	4	4	4	4	3	4	4	4	4	4	4	4	4	2	3	4	4	4	4	4	4	4	4	4	4	4	4	4
1829	260	SAR	Sarawak260	1	30	1	2	3	1	5	2	28	5	2	1283	1283	2	2	3	3	3	3	3	3	3	3	3	3	3	3	3	3	3	3	3	3	3	3	3	3	3	3	3	3	3	3	3	3	3
1841	272	SAR	Sarawak272	1	32	1	2	2	1	3	2	25		2	1283	1283	2	2	3	3	3	3	3	9	9	9	9	9	3	3	3	4	4	4	4	4	4	4	4	4	4	3	3	3	3	3	3	3	3
746	746	7	P.Pinang196	1	25	1	2	3	2	5	2	25	5	1	1250	1267	1	1	3	3	3	3	3	4	4	4	4	4	4	4	4	4	4	4	4	4	4	4	4	4	4	4	4	4	4	4	4	3	3
797	797	7	P.Pinang247	1	25	2	2	3	1	5	2	25	5	2	1200	1267	1	2	3	3	3	3	3	3	3	3	3	3	3	3	3	3	3	3	3	3	3	3	3	3	3	3	3	3	3	3	3	3	3
1058	1058		Sabah128	2	24	6	1	1	2	1		#NULL!			1200	1267	1	2	4	3	2	3	2	3	3	1	2	3	2	3	3	3	3	3	4	2	2	9	4	3	3	3	3	3	2	3	3	3	3
937	937		Sabah007	1	29	4	1	2	1	5		#NULL!			500	1267	1	1	3	1	3	1	4	2	3	1	3	1	4	2	1	4	2	3	1	1	2	1	4	3	1	4	1	2	1	3	1	3	3
1708	139	13	Sarawak139	1	28	1	1	4	2	8		#NULL!			2150	1242	3	4	4	9	4	4	4	4	4	9	9	9	9	9	9	4	9	9	9	9	9	9	9	4	4	4	9	4	4	4	4	4	4
542	542	1	Johor351	1	30	1	1	2	2	6		#NULL!			1892	1242	3	4	4	4	4	4	4	3	3	3	3	3	4	4	4	4	4	4	4	4	4	4	4	3	3	3	3	3	4	4	4	4	4
1621	52	13	Sarawak052	1	23	1	1	3	1	5		#NULL!			1292	1242	3	2	4	9	9	9	2	3	9	9	9	9	9	9	9	9	9	9	9	9	9	9	9	9	9	9	9	9	4	4	4	4	4
568	568	7	P.Pinang017	2	23	1	1	3	1	5		#NULL!			1292	1242	3	2	3	3	3	3	3	3	4	4	4	4	4	3	4	3	3	3	2	2	3	3	3	4	4	4	4	4	3	3	3	3	3
1127	1127	10	Selangor022	1	23	1	1	3	1	5		#NULL!			1200	1242	1	2	3	1	1	1	1	3	3	3	3	3	1	1	1	3	2	2	2	2	2	2	2	3	3	3	3	3	3	3	3	3	3
1524	1524	10	Selangor419	2	21	1	1	4	2	6		#NULL!			0	1242	1	5	4	4	4	4	4	4	4	4	4	4	4	4	4	4	4	4	9	9	9	4	4	4	4	4	4	4	4	4	4	4	2
496	496	1	Johor305	1	32	1	2	3	1	5	2	28	5	1	2792	1233	3	4	3	3	3	2	2	4	4	3	3	4	3	3	3	3	3	3	3	3	3	3	3	3	3	3	3	3	3	3	3	3	3
769	769	7	P.Pinang219	1	18	3	1	1	2	5		#NULL!			1100	1225	1	2	3	3	3	3	3	3	3	3	3	3	3	3	3	3	3	3	3	3	3	3	3	3	3	3	3	3	3	3	3	3	3
1678	109	13	Sarawak109	2	21	2	1	1	1	5		#NULL!			1892	1200	3	1	3	3	3	3	3	3	3	2	2	3	3	3	3	3	3	3	3	3	3	3	4	2	2	2	2	2	3	3	3	3	3
1106	1106	10	Selangor001	2	32	6	3	3	1	1		#NULL!			1600	1200	3	2	4	3	3	3	3	3	3	3	3	3	3	3	3	4	3	4	3	3	4	3	4	1	2	3	3	3	4	3	3	3	4
989	989		Sabah059	1	21	4	1	3	2	5		#NULL!			1300	1200	3	5	3	9	2	9	3	3	9	9	3	3	9	9	9	3	9	9	2	9	9	9	9	3	3	9	3	3	4	4	4	4	4
1623	54	13	Sarawak054	1	34	1	1	1	1	5		#NULL!			1250	1200	3	4	3	3	3	3	3	4	4	3	3	3	1	3	3	3	3	3	3	4	3	3	4	3	3	3	3	3	3	3	3	3	3
841	841	7	P.Pinang291	2	20	3	1	1	2	5		#NULL!			1250	1200	3	2	3	3	3	3	3	3	3	3	3	3	3	3	3	3	3	3	3	3	3	3	3	3	3	3	3	3	3	3	3	3	3
1135	1135	10	Selangor030	2	21	1	2	2	1	5	1	31			1200	1200	2	2	3	3	3	3	3	3	3	2	3	4	3	3	3	3	3	3	3	2	3	3	3	3	3	3	3	3	3	3	3	3	3
1821	252	13	Sarawak252	1	21	1	2	2	1	4	2	20	5	2	1200	1200	2	5	4	9	2	4	4	4	4	9	4	4	9	9	9	4	9	9	3	9	4	9	9	3	3	9	9	3	3	3	4	4	1
601	601	7	P.Pinang050	1	30	3	2	3	1	5	2	25	5	2	1200	1200	2	2	3	3	3	2	3	4	4	4	4	3	3	4	4	4	4	4	2	2	3	3	3	3	3	3	3	3	3	4	4	4	4
1418	1418	10	Selangor313	2	22	1	1	3	1	7		#NULL!			1200	1200	2	2	3	9	3	3	3	3	3	9	3	3	9	9	9	9	9	9	9	9	9	9	9	3	3	3	3	3	4	4	4	4	4
1662	93	13	Sarawak093	2	23	1	3	1	1	6		#NULL!			1200	1200	2	2	4	4	4	4	4	4	4	4	4	4	4	4	4	3	3	3	1	1	1	1	4	4	4	1	1	1	4	4	4	4	1
373	373	1	Johor182	1	23	1	1	3	1	5		#NULL!			1200	1200	2	1	9	9	9	9	9	9	9	9	9	9	9	9	9	9	9	9	9	9	9	9	9	9	9	9	9	9	4	4	4	4	4
1754	185	SAR	Sarawak185	2	21	1	1	2	2	5		#NULL!			1200	1200	2	4	4	4	4	4	4	4	4	3	4	4	4	4	4	4	4	4	2	3	4	4	4	4	4	4	4	4	4	4	4	4	4
1448	1448	10	Selangor343	1	32	1	1	3	1	5		#NULL!			1200	1200	2	5	3	9	2	2	2	3	3	9	2	3	9	9	9	3	9	9	3	9	9	9	9	2	2	9	9	2	3	3	4	4	3
1831	262	SAR	Sarawak262	1	20	1	1	2	2	5		#NULL!			910	1200	1	2	3	3	3	3	3	3	3	3	3	3	3	3	3	3	3	3	3	3	3	3	3	3	3	3	3	3	3	3	3	3	3
1828	259	SAR	Sarawak259	1	31	1	1	3	1	5		#NULL!			750	1200	1	2	3	3	3	3	3	3	3	3	3	3	3	3	3	3	3	3	3	3	3	3	3	3	3	3	3	3	3	3	3	3	3
617	617	7	P.Pinang066	2	20	1	1	3	1	5		#NULL!			0	1200	1	2	3	3	3	3	3	3	3	2	3	3	3	3	3	3	3	3	2	2	3	3	3	3	3	3	3	3	3	3	3	3	3
1577	8	13	Sarawak008	2	21	1	1	3	2	5		#NULL!			1150	1150	2	2	3	9	4	3	3	2	3	3	3	3	3	3	3	3	4	3	2	4	2	3	4	3	3	4	4	4	3	3	3	4	3
1711	142	13	Sarawak142	2	33	1	1	2	2	5		#NULL!			1233	1142	3	2	3	3	3	4	4	4	4	3	4	4	9	9	9	4	4	4	1	1	3	3	4	3	3	3	3	3	3	3	3	3	4
511	511	1	Johor320	1	35	1	1	3	1	5		#NULL!			1192	1142	3	4	3	3	4	3	3	4	3	4	4	4	3	3	3	4	4	4	2	3	3	3	3	4	4	4	4	4	4	4	4	4	3
268	268	1	Johor077	1	27	1	2	4	1	5	2	27	5	1	3300	1133	3	2	4	9	3	3	3	4	4	9	4	4	9	9	9	9	9	9	2	9	9	9	9	3	2	9	9	4	4	4	4	4	4
1013	1013		Sabah083	1	29	4	1	1	2	7		#NULL!			3000	1133	3	4	4	4	4	9	3	3	3	3	3	4	3	3	3	3	3	3	9	3	3	3	3	3	4	4	4	3	3	3	3	9	3
1655	86	13	Sarawak086	1	35	1	2	4	1	5	2	36	4	2	2092	1133	3	2	4	9	4	9	9	4	4	4	4	4	9	9	9	4	9	9	9	9	9	9	9	9	9	9	9	9	4	4	4	4	4
67	67	6	Pahang067	1	34	1	2	3	2	5	2	26	5	2	2092	1133	3	3	3	4	3	3	3	3	3	4	4	4	3	4	4	3	3	3	4	3	3	3	3	3	3	4	3	3	3	3	4	3	4
1012	1012		Sabah082	1	27	4	2	4	1	6	2	25	5	2	2000	1133	3	3	4	4	4	9	4	3	4	9	3	4	9	9	9	4	9	9	9	9	9	9	9	3	3	9	9	9	4	3	4	4	4
785	785	7	P.Pinang235	1	30	3	2	1	2	5	2	30	5	2	1092	1133	1	2	3	3	3	3	3	3	3	3	3	3	3	3	3	3	3	3	3	3	3	3	3	3	3	3	3	3	3	3	3	3	3
975	975		Sabah045	1	32	6	2	1	1	3	2	28	1	1	350	1133	1	3	4	4	4	3	2	3	3	9	3	3	3	3	3	4	4	3	2	3	2	4	4	3	3	1	3	3	3	4	4	4	4
772	772	7	P.Pinang222	2	22	2	2	3	2	5	1	22	5	2	1000	1125	1	2	3	3	3	3	3	3	3	3	3	3	3	3	3	3	3	3	3	3	3	3	3	3	3	3	3	3	3	3	3	3	3
840	840	7	P.Pinang290	1	32	1	1	1	2	4		#NULL!			1150	1100	3	2	3	3	3	3	3	3	3	3	3	3	9	9	9	3	3	3	3	3	3	3	3	3	3	3	3	3	3	3	3	3	3
814	814	7	P.Pinang264	2	20	3	2	1	2	4	1	20	4	2	1150	1100	3	2	3	4	3	3	3	3	3	4	3	3	3	3	3	3	4	3	4	3	3	3	4	3	3	3	4	3	3	3	3	3	3
1753	184	SAR	Sarawak184	1	23	1	1	3	1	7		#NULL!			1100	1100	2	4	4	4	4	4	4	4	4	3	4	4	4	4	4	4	4	4	2	3	4	4	4	4	4	4	4	4	4	4	4	4	4
1118	1118	10	Selangor013	2	33	1	2	3	1	5	1	34	5	1	1083	1083	2	1	3	3	3	3	3	3	3	3	3	3	3	3	3	3	3	3	2	2	3	3	3	3	3	3	3	3	3	3	3	3	3
1151	1151	10	Selangor046	2	29	1	2	3	2	5	1	32	5	1	1000	1083	1	1	3	9	3	3	3	3	3	3	3	3	3	3	3	3	3	3	2	2	2	3	9	3	3	3	3	3	3	3	3	3	3
1061	1061		Sabah131	1	26	6	1	3	1	8		#NULL!			1500	1067	3	5	4	9	3	3	4	3	3	9	2	2	9	9	9	4	9	9	2	9	1	9	9	3	3	9	9	4	4	4	4	4	4
1680	111	13	Sarawak111	2	23	5	1	4	1	7		#NULL!			1133	1067	3	2	4	4	4	4	3	4	4	2	2	3	2	3	3	3	3	3	3	3	3	3	3	2	2	2	2	2	4	4	4	4	4
1062	1062		Sabah132	1	25	6	1	1	2	8		#NULL!			1000	1067	1	3	4	9	4	4	4	4	4	9	4	4	9	9	9	4	9	9	1	1	1	1	9	4	4	1	4	4	4	4	4	4	4
59	59	6	Pahang059	1	32	1	2	3	1	5	2	31	7	2	2092	1050	3	4	3	4	3	3	3	3	3	3	2	3	3	2	2	3	3	3	4	9	9	9	9	4	9	9	3	3	4	4	4	4	3
546	546	1	Johor355	1	22	1	1	2	2	5		#NULL!			1892	1042	3	1	4	4	4	4	4	3	3	3	3	3	3	3	3	4	4	4	4	4	4	4	4	3	3	3	3	3	4	4	4	3	3
2024	455		Selangor614	2	33	1	1	3	1	6		#NULL!			1500	1042	3	3	4	9	2	2	2	3	3	9	9	9	9	9	9	3	9	9	3	9	1	9	9	9	9	9	9	9	3	3	3	3	2
1070	1070		Sabah140	2	22	4	1	3	2	7		#NULL!			1000	1042	1	2	3	9	3	3	3	3	9	9	9	3	9	9	9	4	9	9	3	9	9	9	9	4	4	9	9	9	4	4	4	4	4
1003	1003		Sabah073	2	35	4	2	1	2	6	1	34	2	2	2700	1000	3	3	4	9	4	4	4	3	3	3	3	3	9	9	9	3	9	9	3	9	9	9	3	3	3	9	3	3	3	3	3	3	3
1702	133	13	Sarawak133	2	33	5	2	2	2	5	1	34	5	1	1200	1000	3	2	3	4	3	3	3	4	4	4	4	4	3	3	4	4	3	4	4	3	4	3	4	4	3	3	4	4	4	3	3	3	4
1669	100	13	Sarawak100	2	22	1	1	1	1	6		#NULL!			0	1000	1	3	3	9	3	3	3	3	3	9	3	3	9	9	9	4	9	9	1	9	3	3	9	3	3	3	3	3	4	4	4	4	4
1758	189	SAR	Sarawak189	1	34	1	3	4	1	6		#NULL!			1700	942	3	4	4	4	4	4	4	4	4	3	4	4	4	4	4	4	4	4	2	3	4	4	4	4	4	4	4	4	4	4	4	4	4
1761	192	SAR	Sarawak192	1	29	1	1	3	1	5		#NULL!			1200	942	3	4	4	4	4	4	4	4	4	3	4	4	4	4	4	4	4	4	2	3	4	4	4	4	4	4	4	4	4	4	4	4	4
1762	193	SAR	Sarawak193	1	31	1	1	3	1	5		#NULL!			1200	942	3	4	4	4	4	4	4	4	4	3	4	4	4	4	4	4	4	4	2	3	4	4	4	4	4	4	4	4	4	4	4	4	4
1763	194	SAR	Sarawak194	1	25	1	1	3	1	5		#NULL!			1200	942	3	4	4	4	4	4	4	4	4	3	4	4	4	4	4	4	4	4	2	3	4	4	4	4	4	4	4	4	4	4	4	4	4
406	406	1	Johor215	1	32	3	3	3	1	5		#NULL!			2092	933	3	2	4	9	3	3	3	3	3	1	3	3	4	4	4	4	3	9	1	9	9	9	1	4	3	1	1	2	4	4	4	4	3
86	86	6	Pahang086	1	35	1	2	3	1	4	2	34	4	2	1592	933	3	2	4	4	3	9	3	3	3	9	3	3	3	3	3	3	3	3	1	2	3	3	3	3	3	9	3	3	4	4	4	4	3
758	758	7	P.Pinang208	1	18	1	1	1	2	4		#NULL!			800	933	1	2	3	3	3	3	3	3	3	3	3	3	3	3	3	3	3	3	3	3	3	3	3	3	3	3	3	3	3	3	3	3	3
949	949		Sabah019	1	34	4	2	1	2	5	2	53	6	2	3000	900	3	2	1	3	1	3	3	1	1	3	1	3	3	1	3	3	1	1	3	1	2	1	4	3	1	4	1	2	1	3	1	3	3
999	999		Sabah069	2	33	4	2	3	2	5	1	30	3	1	1700	900	3	2	4	9	4	3	4	4	4	9	4	4	9	9	9	4	9	9	4	9	9	9	9	3	3	9	9	9	4	4	4	4	4
1648	79	13	Sarawak079	2	28	1	1	2	1	5		#NULL!			900	900	2	2	9	9	9	9	9	4	4	4	4	4	9	9	9	3	9	9	9	9	9	9	9	3	3	3	3	3	3	3	3	3	3
1122	1122	10	Selangor017	2	30	1	2	3	2	4	1	40		1	1100	883	3	1	3	3	3	3	3	3	3	3	3	3	2	3	3	4	4	4	3	3	3	3	3	3	3	3	4	4	3	3	3	3	3
19	19	6	Pahang019	2	35	1	1	2	1	5		#NULL!			850	850	2	1	3	9	2	2	2	2	3	9	2	3	9	9	9	3	9	9	3	9	2	9	9	9	9	9	9	9	3	3	3	3	3
1156	1156	10	Selangor051	1	26	1	2	3	1	8	2	31			833	833	2	5	4	9	4	4	4	4	4	9	9	4	9	9	9	9	9	9	9	9	9	9	9	9	9	9	9	9	4	4	4	4	3
958	958		Sabah028	1	28	4	2	1	1	1	2	18	1	2	700	833	1	1	4	9	2	4	2	4	3	9	3	3	9	9	9	4	4	9	4	9	9	9	4	3	2	9	9	3	4	4	4	3	3
727	727	7	P.Pinang177	1	28	1	2	3	1	3	2	28		2	850	800	3	2	3	3	3	4	4	3	4	4	4	3	4	4	3	4	4	3	4	4	3	3	3	3	3	4	3	4	4	4	4	3	3
45	45	6	Pahang045	1	28	1	1	3	1	5		#NULL!			1633	767	3	3	3	4	4	4	3	4	3	3	3	4	3	3	3	3	3	4	4	3	3	3	3	4	4	3	4	3	4	4	4	3	4
1154	1154	10	Selangor049	1	28	1	1	3	2	7		#NULL!			3500	750	3	2	3	9	3	3	3	3	3	9	3	3	9	9	9	3	9	9	9	9	9	9	9	3	3	9	9	9	3	3	3	3	2
1832	263	SAR	Sarawak263	1	30	1	1	4	2	7		#NULL!			2083	733	3	2	3	3	3	3	3	3	3	3	3	3	3	3	3	3	3	3	1	3	3	3	3	3	3	3	3	3	4	4	4	3	4
1068	1068		Sabah138	2	22	4	1	3	2	7		#NULL!			1200	733	3	4	3	9	9	9	3	4	4	9	3	4	9	9	9	4	9	3	9	9	9	9	4	4	4	9	9	4	4	4	4	4	4
927	927	7	P.Pinang377	1	27	1	2	3	1	5	2	52	3	1	650	733	1	2	4	4	3	3	3	3	3	3	3	3	3	3	3	3	3	3	2	3	3	3	3	3	3	3	3	3	3	3	3	3	3
888	888	7	P.Pinang338	1	27	1	2	3	1	3	2	73		2	633	733	1	4	3	3	3	3	3	3	3	3	3	3	3	3	3	3	3	3	3	3	3	3	3	3	3	3	3	3	3	3	3	3	3
1082	1082		Sabah152	1	25	4	2	2	1	5	2	28	4	1	1492	633	3	2	4	3	4	4	4	4	4	4	4	4	3	3	3	3	3	3	3	3	3	3	3	3	3	1	3	3	4	4	4	4	3
957	957		Sabah027	1	35	4	2	1	1	3	2	28	1	2	892	633	3	2	4	4	3	3	4	4	4	4	4	4	2	2	2	4	4	4	4	1	2	3	3	3	3	9	3	3	4	4	4	4	4
962	962		Sabah032	1	35	6	2	1	1	1	2	34	1	2	800	633	3	1	3	3	2	4	3	3	3	2	3	3	2	2	2	3	3	3	4	2	2	3	3	2	2	2	3	3	3	3	3	3	3
969	969		Sabah039	2	28	4	2	1	2	1	1	30	1	1	1230	600	3	1	4	9	9	4	4	2	4	9	4	4	9	9	9	4	4	4	4	9	9	9	3	2	3	2	4	4	3	4	4	4	4
1129	1129	10	Selangor024	2	27	1	2	3	2	3	1	35		1	1200	583	3	4	3	4	3	3	9	3	3	3	3	3	3	3	3	3	3	3	3	2	9	3	3	3	3	9	3	3	3	3	3	3	3
944	944		Sabah014	1	34	4	2	1	2	5	2	44	6	2	900	567	3	4	2	2	3	2	2	2	2	2	3	2	2	2	2	2	2	2	2	3	3	3	2	1	3	2	4	2	1	3	4	4	1
1542	1542	10	Selangor437	2	26	1	1	1	1	5		#NULL!			2533	500	3	2	4	4	4	3	4	4	4	4	4	4	4	4	4	4	4	4	2	4	4	3	4	4	4	1	3	3	4	4	4	4	3
1187	1187	10	Selangor082	2	27	6	3	3	1	4		#NULL!			1200	500	3	1	2	3	3	2	2	2	3	9	2	3	3	9	4	3	3	4	3	2	3	4	4	3	4	9	3	3	3	3	3	9	2
582	582	7	P.Pinang031	2	24	3	1	1	2	8		#NULL!			500	500	2	3	4	4	4	3	4	4	4	4	4	3	4	4	4	4	4	4	2	2	1	9	9	4	4	4	3	4	4	4	4	4	2
1085	1085		Sabah155	1	26	6	1	3	1	2		#NULL!			1500	433	3	2	4	4	4	4	4	4	4	4	4	4	3	3	3	3	3	3	3	3	3	3	3	3	3	3	3	3	4	4	4	4	4
695	695	7	P.Pinang145	1	34	1	2	3	1	5	2	34	5	2	1392	433	3	2	4	4	4	4	4	4	4	2	3	3	3	3	3	4	3	3	4	3	3	3	3	3	3	3	3	3	4	4	4	4	3
938	938		Sabah008	1	35	4	2	1	2	5	2	59	6	2	1000	417	3	4	1	2	1	2	2	1	1	2	1	2	2	1	2	2	1	1	2	3	3	3	2	1	3	2	2	1	2	1	2	4	1
946	946		Sabah016	1	34	4	2	3	2	5	2	59	5	2	1200	400	3	2	1	1	2	1	1	3	1	1	2	1	1	3	1	1	3	1	1	1	3	1	2	1	1	2	2	3	1	2	2	3	1
1077	1077		Sabah147	1	26	6	1	1	1	5		#NULL!			1200	350	3	2	3	3	3	3	3	3	3	3	3	3	3	3	3	3	3	3	3	3	3	3	3	3	3	3	3	3	3	3	3	3	3
1963	394	10	Selangor553	1	35	2	2	1	1	8	2	37		1	8000	0	3	2	3	3	3	3	3	3	3	3	3	3	3	3	3	3	3	3	1	1	3	3	1	3	3	3	3	3	3	3	3	3	3
138	138	6	Pahang138	2	32	1	2	3	2	5	1	32	5	1	2550	0	3	2	4	4	3	3	3	4	4	3	4	4	4	4	4	3	4	2	1	4	4	4	4	4	2	2	4	4	2	4	4	4	3
1414	1414	10	Selangor309	1	34	1	2	3	2	5	2	34	5	2	2500	0	3	2	4	4	4	3	4	4	3	1	3	4	4	4	4	4	4	4	4	2	9	4	4	3	3	1	3	3	4	4	4	4	4
1529	1529	10	Selangor424	2	29	1	1	3	1	8		#NULL!			2248	0	3	3	4	3	4	4	4	3	3	3	3	3	3	3	3	3	3	3	2	2	3	3	3	3	3	3	3	3	4	4	4	4	3
1707	138	13	Sarawak138	1	22	1	1	1	2	7		#NULL!			2100	0	3	3	4	4	4	4	4	4	4	4	4	4	4	4	4	4	4	4	4	4	4	4	4	4	4	4	4	4	4	4	4	4	4
203	203	1	Johor012	2	22	1	1	4	2	5		#NULL!			1892	0	3	2	4	9	2	2	2	4	4	9	4	4	9	9	9	4	9	9	3	9	9	9	9	3	3	9	9	4	4	4	4	4	4
1163	1163	10	Selangor058	1	31	3	2	3	1	4	2	29	5	2	1600	0	3	2	3	3	3	2	3	2	3	2	2	3	9	9	9	3	9	9	3	9	9	9	9	3	9	9	9	9	3	3	3	3	3
1006	1006		Sabah076	1	30	1	2	3	1	1	2	25	1	2	1537	0	3	2	3	3	3	3	3	4	4	3	3	3	3	2	3	3	3	3	2	3	2	2	2	3	3	2	3	3	3	4	4	3	9
1537	1537	10	Selangor432	1	35	1	2	3	1	5	2	46	5	2	1500	0	3	1	3	3	3	3	3	3	3	3	3	4	3	3	3	3	3	3	1	1	3	3	1	3	3	3	3	3	3	3	3	3	3
101	101	6	Pahang101	1	27	1	2	3	1	5	2	27	5	2	1500	0	3	1	9	9	9	9	9	9	9	9	9	9	9	9	9	9	9	9	2	9	9	9	9	9	9	9	9	9	2	2	2	3	4
1382	1382	10	Selangor277	1	25	1	2	3	1	5	2	23	4	2	1450	0	3	2	4	9	4	4	4	4	4	9	4	4	9	9	4	4	9	9	3	9	9	9	4	4	4	9	4	4	4	4	4	4	4
1101	1101		Sabah171	2	32	4	2	1	2	3	1	35		1	1300	0	3	2	9	9	9	9	9	9	9	9	9	9	9	9	9	4	9	9	2	9	1	9	9	3	3	3	3	3	4	4	4	4	3
1103	1103		Sabah173	1	24	4	2	2	1	5	2	31			1292	0	3	2	9	9	9	9	9	9	9	9	9	9	9	9	9	4	9	9	3	9	2	9	9	3	2	3	3	4	4	4	4	3	4
860	860	7	P.Pinang310	1	27	1	2	3	1	5	2	25	5	1	1283	0	3	2	3	9	9	9	9	9	9	9	9	9	9	9	9	3	9	9	9	9	9	9	9	2	2	2	9	9	3	3	3	3	4
1541	1541	10	Selangor436	1	34	3	2	3	1	4	2	31			1270	0	3	2	3	3	3	3	3	3	3	3	3	3	3	2	3	4	4	4	3	1	1	3	4	3	3	2	3	3	1	3	4	4	4
1056	1056		Sabah126	1	27	4	2	1	1	5	2	31			1200	0	3	4	4	4	9	3	3	4	4	4	4	4	4	4	4	4	4	4	9	9	4	4	1	4	4	4	4	4	4	4	4	4	4
1065	1065		Sabah135	2	24	6	1	3	1	8		#NULL!			1200	0	3	5	4	9	3	3	4	3	3	9	2	2	9	9	9	4	9	9	2	9	1	9	9	3	3	9	9	4	4	4	4	4	4
1041	1041		Sabah111	1	26	6	1	1	1	5		#NULL!			1200	0	3	999	3	3	3	3	3	3	3	3	3	3	3	3	3	3	3	3	3	3	3	3	3	3	3	3	3	3	3	3	3	3	3
1086	1086		Sabah156	1	30	6	2	1	1	2	2	76	2	2	1200	0	3	2	3	3	3	3	3	3	3	3	3	3	4	4	4	4	4	4	4	4	4	4	4	4	3	9	9	9	3	3	3	3	3
980	980		Sabah050	1	30	6	3	1	1	5		#NULL!			1200	0	3	4	4	4	9	3	3	4	4	4	4	4	4	4	4	4	4	4	9	9	4	4	1	4	4	4	4	4	4	4	4	4	4
1055	1055		Sabah125	1	26	6	1	2	1	5		#NULL!			1200	0	3	999	4	4	4	4	4	4	4	4	4	4	9	9	9	4	9	9	4	9	4	4	4	4	4	4	4	4	4	4	4	4	4
1080	1080		Sabah150	1	26	6	1	2	1	5		#NULL!			1200	0	3	2	4	4	4	4	4	4	4	4	4	4	9	9	9	4	9	9	4	9	4	4	4	4	4	4	4	4	4	4	4	4	4
1527	1527	10	Selangor422	2	21	1	1	2	1	7		#NULL!			1200	0	3	5	3	4	3	3	3	4	4	3	4	4	3	2	4	4	4	4	3	1	4	2	4	3	4	2	3	3	4	4	4	4	3
846	846	7	P.Pinang296	2	30	1	4	1	1	5		#NULL!			1150	0	3	2	3	9	2	2	3	3	3	2	2	3	9	9	9	9	9	9	9	9	9	9	9	3	9	9	9	9	3	3	3	3	3
1047	1047		Sabah117	2	28	6	1	3	1	5		#NULL!			1092	0	3	1	9	9	9	9	9	9	9	9	9	9	9	9	9	9	9	9	9	9	9	9	9	9	9	9	9	9	9	9	9	9	9
1079	1079		Sabah149	2	28	6	1	3	1	5		#NULL!			1092	0	3	3	9	9	9	9	9	9	9	9	9	9	9	9	9	9	9	9	9	9	9	9	9	9	9	9	9	9	9	9	9	9	9
1097	1097		Sabah167	2	34	4	2	1	2	5	1	31			1042	0	3	2	9	9	9	9	9	9	9	9	9	9	4	4	3	4	4	3	2	3	2	2	2	4	3	9	3	3	3	3	3	3	3
1046	1046		Sabah116	2	35	6	1	4	1	5		#NULL!			1000	0	3	999	3	3	3	3	3	4	4	4	4	4	4	4	4	4	4	4	4	4	4	4	4	4	4	4	4	4	4	4	4	4	4
1084	1084		Sabah154	1	26	4	2	1	1	5	2	30	1	2	1000	0	3	2	3	3	2	3	3	2	2	9	3	3	4	4	4	9	9	9	9	9	9	9	9	9	3	9	4	4	4	4	4	4	4
1126	1126	10	Selangor021	2	34	6	3	3	1	1		#NULL!			1000	0	3	1	9	4	2	4	2	2	3	2	4	4	3	4	4	3	3	3	3	9	2	4	3	2	2	2	4	2	2	2	4	3	4
1096	1096		Sabah166	1	34	4	2	2	1	5	2	35	5	2	992	0	3	2	3	3	3	3	3	4	4	4	4	4	4	4	4	4	4	4	9	9	4	4	1	4	4	9	9	4	4	4	4	4	4
1201	1201	10	Selangor096	2	29	1	1	3	2	5		#NULL!			900	0	3	2	3	9	2	9	2	9	9	9	9	3	9	9	9	4	9	9	9	9	9	9	9	9	9	9	9	9	4	4	4	4	3
1050	1050		Sabah120	2	35	6	4	3	1	5		#NULL!			900	0	3	1	9	9	9	9	9	9	9	9	9	9	9	9	9	9	9	9	9	9	9	9	9	9	9	9	9	9	9	9	9	9	9
920	920	7	P.Pinang370	1	32	1	2	3	1	5	2	51	4	1	883	0	3	2	3	3	3	2	3	3	3	2	2	3	3	3	3	3	3	3	2	2	2	3	2	3	2	2	3	3	3	3	3	3	3
1083	1083		Sabah153	1	21	4	2	1	1	1	2	18	1	2	800	0	3	2	1	1	1	3	9	1	1	1	1	1	4	4	4	9	9	9	9	9	9	9	9	9	3	9	3	3	4	4	4	4	4
1059	1059		Sabah129	1	29	4	1	4	1	1		#NULL!			600	0	3	3	3	9	3	2	2	3	2	9	2	2	9	9	9	4	9	9	4	9	1	9	9	3	3	9	9	4	3	3	4	4	4
1558	1558	10	Selangor453	2	25	1	1	3	2	8		#NULL!			0	0	2	5	4	9	4	4	1	4	4	4	4	4	9	9	9	4	9	9	1	9	9	9	9	4	4	9	9	9	4	4	4	4	4
2112	543		Selangor702	2	29	1	1	3	2	7		#NULL!			0	0	2	2	9	9	9	9	9	9	9	9	9	9	9	9	9	9	9	9	9	9	9	9	9	9	9	9	9	9	9	9	9	4	4
2061	492		Selangor651	2	20	1	1	3	1	7		#NULL!			0	0	2	4	3	3	9	9	3	3	3	3	3	3	3	3	3	3	3	3	3	3	3	3	3	3	3	3	3	3	3	3	3	3	3
2111	542		Selangor701	2	26	1	1	3	2	8		#NULL!			0	0	2	3	9	9	9	9	9	9	9	9	9	9	9	9	9	9	9	9	9	9	9	9	9	9	9	9	9	9	9	9	9	9	9
2046	477		Selangor636	1	35	1	2	3	1	5	2	33		1	0	0	2	5	3	9	3	9	3	3	3	9	3	3	9	9	9	3	9	9	9	9	9	9	9	3	3	9	3	3	3	3	3	3	2
1912	343	10	Selangor502	1	33	1	2	1	1	5	2	33		2	0	0	2	1	3	4	3	3	3	3	3	3	3	4	4	3	4	3	3	3	9	2	9	3	3	3	3	9	4	3	3	4	3	3	3
1918	349	10	Selangor508	1	32	1	1	3	1	8		#NULL!			0	0	2	3	4	2	4	3	3	3	4	4	4	4	4	4	4	4	4	4	1	2	4	4	2	3	3	2	4	1	4	4	4	4	2
1359	1359	10	Selangor254	2	31	1	1	3	2	8		#NULL!			0	0	2	5	4	9	4	9	4	4	4	9	4	4	9	9	9	4	9	9	9	9	9	9	9	4	4	9	4	4	4	4	4	4	3
1360	1360	10	Selangor255	1	26	1	2	3	1	8	2	26	7	1	0	0	2	3	4	9	4	9	4	4	4	9	4	4	9	9	9	4	9	9	9	9	9	9	9	4	4	9	4	4	4	4	4	4	3
1905	336		Selangor495	2	28	1	1	4	1	5		#NULL!			0	0	2	2	3	3	3	3	3	3	3	3	3	3	3	3	3	4	4	4	4	4	4	4	4	4	4	4	4	4	4	4	4	2	2
1546	1546	10	Selangor441	1	27	1	2	3	1	8	2	43	8	1	0	0	2	5	3	4	4	4	4	3	4	4	4	4	4	4	4	4	4	4	2	1	2	4	3	4	4	3	3	4	3	4	4	3	4
1726	157		Sarawak157	2	23	4	1	3	2	8		#NULL!			0	0	1	3	4	4	4	4	3	4	3	3	3	4	9	9	9	4	9	9	1	9	2	9	9	3	3	9	3	9	4	4	4	4	3
1732	163	930	Sarawak163	2	30	1	2	3	1	5	1	35		1	0	0	2	2	3	4	4	3	3	3	9	9	3	3	2	3	3	4	3	3	2	2	9	3	3	2	2	3	3	2	3	3	3	3	3
2006	437	10	Selangor596	1	32	1	2	1	1	7	2	31		2	0	0	2	2	2	4	2	2	2	3	3	3	3	3	3	3	3	4	3	3	4	3	4	3	4	2	2	1	4	3	9	9	3	9	4
1727	158		Sarawak158	1	26	1	1	3	2	9		#NULL!			0	0	1	2	4	3	4	3	4	4	3	3	4	3	4	3	4	4	3	3	4	4	3	3	3	4	3	3	4	3	3	3	4	4	4
[truncated: 67 more columns]
